# Supplementary material for: Genetic Control of Canine Leishmaniasis: Genome-Wide Association Study and Genomic Selection Analysis
Source: PLoS One. 2012 Apr 25;7(4):e35349. doi: 10.1371/journal.pone.0035349 (PMC3338836; doi:10.1371/journal.pone.0035349)
Supplement: Table S1 — Strongest associations from each region identified in the GWAS analysis. BICF2P1345879 was not used in models 2 and 3 because, for logistic regression, SNPs were pruned based on LD (see Materials and Methods ).The closest marker, <6 Kb upstream, was BICF2P813758 at 20:30,126,633 bp (Model 2: Praw = 4.4×10−4, Pgenome>0.50, OR = 0.33; Model 3: Praw = 6.2×10−4, Pgenome>0.50, OR = 0.34). Choice of SNPs representing each genomic region was based on the strongest associations in Model 1. Canis familiaris genes (CanFam_2.0) were retrieved using Biomart and associated gene names are given, with the exception of some for which no gene name was available and the Ensembl ID is given instead. The same information is presented for the strongest associations on chromosomes 9 and 10 from the set-based analysis. (XLS) [file pone.0035349.s005.xls]

## Sheet: Hoja1
			MAF		Model 1			Model 2			Model 3
CFA	Base pair	SNP	Affected	Healthy infected	Praw	Pgenome	OR	Praw	Pgenome	OR	Praw	Pgenome	OR	Genes
1	39058553	BICF2P1116416	0.03	0.15	1.0×10-5	>0.10	0.17	2.1×10-4	>0.50	0.17	2.7×10-4	>0.50	0.18	STX11, NP_001012395.1
4	68238371	BICF2S2369174	0.48	0.27	1.1×10-5	>0.10	2.51	2.5×10-4	>0.50	2.25	3.4×10-4	>0.50	0.22	ENSCAFG00000023014, XM_850162.1, ENSCAFG00000018512, MRPS30
9	45276074	BICF2P1187317	0.005	0.09	2.4×10-4	>0.05	0.05	0.012	>0.50	0.08	0.012	>0.50	0.08	EVI2B, NOS2_CANFA, OMG, XM_848439.1, WSB1, KSR1, Q6QZP2_CANFA, NF1, NLK, ENSCAFG00000026192
10	31276530	BICF2G630481843	0.2	0.08	1.5×10-4	>0.50	2.89	2.4×10-4	>0.50	3.37	1.8×10-4	>0.50	3.45	TXN2, MYH9_CANFA, FOXRED2 ENSCAFG00000001689, ENSCAFG00000023115, RBFOX2, CACNG2, EIF3D, APOL5, APOL6, MYG_CANFA, RASD2
20	30132329	BICF2P1345879	0.09	0.24	2.5×10-5	>0.10	0.31	NA	NA	NA	NA	NA	NA	ADAMTS9, PRICKLE2, PSMD6, ATXN7, THOC7, C3orf49, SNTN, SYNPR
