# Supplementary material for: Genetic Control of Canine Leishmaniasis: Genome-Wide Association Study and Genomic Selection Analysis
Source: PLoS One. 2012 Apr 25;7(4):e35349. doi: 10.1371/journal.pone.0035349 (PMC3338836; doi:10.1371/journal.pone.0035349)
Supplement: Dataset S1 — Candidate genes analysis: (A) candidate genes and loci described in H. sapiens and M. musculus and retrieved genomic positions in C. familiaris ; (B) sets of non-overlapping candidate regions plus their ±1 Mb-flanking regions; (C) results from the set-based association study. (XLS) [file pone.0035349.s009.xls]

## Sheet: A
Described in	Ensembl Gene ID	Chromosome Name	Gene Start (bp)	Gene End (bp)	Associated Gene Name	Reference	Dog Ensembl Gene ID	Dog Chromosome	Dog Chromosome Start (bp)	Dog Chromosome End (bp)	Observation	Dog Chromosome	Start - 1 Mb	End + 1 Mb	Associated Gene Name
Homo sapiens	ENSG00000027697	6	137518621	137540586	IFNGR1	Mohamed et al, Genes Immun 2003, 4: 351-355 || Salih et al, Genes Immun 2007, 8(1): 75-78 || Bucheton et al, Genes Immun 2003, 4(2): 104-109	ENSCAFG00000000260	1	32690794	32712820		1	31690794	33712820	IFNGR1
Homo sapiens	ENSG00000105329	19	41836651	41859816	TGFB1	Salih et al, Genes Immun 2007, 8(1): 75-78	ENSCAFG00000005014	1	115535860	115552350		1	114535860	116552350	TGFB1
Homo sapiens	ENSG00000136634	1	206940947	206945839	IL10	Jeronimo et al, J Infect Dis 2007, 196: 1261-1269	ENSCAFG00000011443	7	8888582	8892354		7	7888582	9892354	IL10
Homo sapiens					HSP70-2	Meddeb-Garnaoui et al, Hum Immunol 2002, 62(5): 509-517	ENSCAFG00000016031	8	41997540	41999453	In Ensembl found as HSPA2 (alias)	8	40997540	42999453	HSP70-2
Homo sapiens	ENSG00000073670	17	42836568	42859214	ADAM11	Jamieson et al, Genes Immun 2007, 8(1); 84-90	ENSCAFG00000014102	9	22027825	22046151		9	21027825	23046151	ADAM11
Homo sapiens	ENSG00000180340	17	42634925	42636907	FZD2	Jamieson et al, Genes Immun 2007, 8(1); 84-90	ENSCAFG00000014134	9	22204752	22206446		9	21204752	23206446	FZD2
Homo sapiens	ENSG00000131467	17	40985423	40995775	PSME3	Jamieson et al, Genes Immun 2007, 8(1); 84-90	ENSCAFG00000014716	9	23505897	23511137		9	22505897	24511137	PSME3
Homo sapiens	ENSG00000184451	17	40830907	40833861	CCR10	Jamieson et al, Genes Immun 2007, 8(1); 84-90	ENSCAFG00000024958	9	23625878	23627893		9	22625878	24627893	CCR10
Homo sapiens	ENSG00000168610	17	40465342	40540513	STAT3	Jamieson et al, Genes Immun 2007, 8(1); 84-90	ENSCAFG00000015213	9	23899353	23930794		9	22899353	24930794	STAT3
Homo sapiens	ENSG00000126561	17	40439565	40463961	STAT5A	Jamieson et al, Genes Immun 2007, 8(1); 84-90	ENSCAFG00000015346	9	23934905	23954504		9	22934905	24954504	STAT5A
Homo sapiens	ENSG00000173757	17	40351186	40428725	STAT5B	Jamieson et al, Genes Immun 2007, 8(1); 84-90	ENSCAFG00000015509	9	24008792	24033124		9	23008792	25033124	STAT5B
Homo sapiens	ENSG00000126353	17	38710021	38721724	CCR7	Jamieson et al, Genes Immun 2007, 8(1); 84-90	ENSCAFG00000016033	9	25413813	25417848		9	24413813	26417848	CCR7
Homo sapiens	ENSG00000126351	17	38219063	38250120	THRA1	Jamieson et al, Genes Immun 2007, 8(1); 84-90	ENSCAFG00000016173	9	25796826	25810021	In Ensembl found as THRA (alias)	9	24796826	26810021	THRA1
Homo sapiens	ENSG00000108342	17	38171614	38174066	CSF3	Jamieson et al, Genes Immun 2007, 8(1); 84-90	ENSCAFG00000016261	9	25858374	25860017		9	24858374	26860017	CSF3
Homo sapiens	ENSG00000108344	17	38137050	38154213	PSMD3	Jamieson et al, Genes Immun 2007, 8(1); 84-90	ENSCAFG00000016267	9	25866423	25880510		9	24866423	26880510	PSMD3
Homo sapiens	ENSG00000073861	17	45810610	45823485	TBX21	Jamieson et al, Genes Immun 2007, 8(1); 84-90	ENSCAFG00000016705	9	27403065	27413117		9	26403065	28413117	TBX21
Homo sapiens	ENSG00000167182	17	45973516	46006323	SP2	Jamieson et al, Genes Immun 2007, 8(1); 84-90	ENSCAFG00000016812	9	27560379	27571027		9	26560379	28571027	SP2
Homo sapiens	ENSG00000141293	17	46210802	46507594	SCAP1	Jamieson et al, Genes Immun 2007, 8(1); 84-90	ENSCAFG00000016837	9	27742827	27790939	In Ensembl found as SKAP1 (alias)	9	26742827	28790939	SCAP1
Homo sapiens	ENSG00000141232	17	48939584	48945339	TOB1	Jamieson et al, Genes Immun 2007, 8(1); 84-90	ENSCAFG00000017140	9	30060896	30061930		9	29060896	31061930	TOB1
Homo sapiens	ENSG00000129277	17	34431220	34433665	CCL4	Jamieson et al, Genes Immun 2007, 8(1); 84-90	ENSCAFG00000018164	9	41001438	41003159	No homology human2dog found but mapped in CanFam 2.0 as CCL4_CANFA	9	40001438	42003159	CCL4
Homo sapiens	ENSG00000006075	17	34415602	34417515	CCL3	Jamieson et al, Genes Immun 2007, 8(1); 84-90	ENSCAFG00000018167	9	41014115	41015541		9	40014115	42015541	CCL3
Homo sapiens	ENSG00000006074	17	34391640	34399392	CCL18	Jamieson et al, Genes Immun 2007, 8(1); 84-90	ENSCAFG00000023350	9	41028968	41030613		9	40028968	42030613	CCL18
Homo sapiens	ENSG00000161573	17	34303529	34308532	CCL16	Jamieson et al, Genes Immun 2007, 8(1); 84-90	ENSCAFG00000023226	9	41108084	41112248		9	40108084	42112248	CCL16
Homo sapiens	ENSG00000161570	17	34198495	34207797	CCL5	Jamieson et al, Genes Immun 2007, 8(1); 84-90	ENSCAFG00000018171	9	41137813	41144256		9	40137813	42144256	CCL5
Homo sapiens	ENSG00000108702	17	32687399	32690230	CCL1	Jamieson et al, Genes Immun 2007, 8(1); 84-90	ENSCAFG00000018347	9	42255814	42258454	No homology human2dog found but mapped in CanFam 2.0 as NP_001005252.1	9	41255814	43258454	CCL1
Homo sapiens	ENSG00000181374	17	32683471	32685629	CCL13	Jamieson et al, Genes Immun 2007, 8(1); 84-90	ENSCAFG00000024205	9	42260700	42261987		9	41260700	43261987	CCL13
Homo sapiens	ENSG00000108700	17	32646055	32648421	CCL8	Jamieson et al, Genes Immun 2007, 8(1); 84-90	ENSCAFG00000023928	9	42270940	42272559		9	41270940	43272559	CCL8
Homo sapiens	ENSG00000108688	17	32597240	32599261	CCL7	Jamieson et al, Genes Immun 2007, 8(1); 84-90	ENSCAFG00000018348	9	42316309	42317813	No homology human2dog found but mapped in CanFam 2.0 as NP_001010960.1	9	41316309	43317813	CCL7
Homo sapiens	ENSG00000108691	17	32582313	32584222	CCL2	Jamieson et al, Genes Immun 2007, 8(1); 84-90	ENSCAFG00000018349	9	42329787	42331609		9	41329787	43331609	CCL2
Homo sapiens	ENSG00000176390	17	29109726	29151778	CRLF3	Jamieson et al, Genes Immun 2007, 8(1); 84-90	ENSCAFG00000018492	9	44254235	44299850		9	43254235	45299850	CRLF3
Homo sapiens	ENSG00000007171	17	26083792	26127555	NOS2A	Jamieson et al, Genes Immun 2007, 8(1); 84-90	ENSCAFG00000018642	9	45497308	45534073	In Ensembl found as NOS2 (alias)	9	44497308	46534073	NOS2A
Homo sapiens	ENSG00000111537	12	68548549	68553523	IFNG	Bucheton et al, Genes Immun 2003, 4(2): 104-109	ENSCAFG00000000408	10	13391595	13396426		10	12391595	14396426	IFNG
Homo sapiens	ENSG00000100385	22	37515126	37571094	IL2RB	Bucheton et al, Am J Hum Genet 2003, 73: 1052-1060 || Bucheton et al, Genes Immun 2007, 8: 79-83	ENSCAFG00000001511	10	30446679	30459028		10	29446679	31459028	IL2RB
Homo sapiens	ENSG00000125347	5	131817301	131826490	IRF1	Jeronimo et al, Genes Immun 2007, 8(7): 539-551	ENSCAFG00000000851	11	23779549	23784715		11	22779549	24784715	IRF1
Homo sapiens	ENSG00000113525	5	131877136	131892530	IL5	Jeronimo et al, Genes Immun 2007, 8(7): 539-551	ENSCAFG00000000855	11	23830384	23832185		11	22830384	24832185	IL5
Homo sapiens	ENSG00000169194	5	131991955	131996802	IL13	Jeronimo et al, Genes Immun 2007, 8(7): 539-551	ENSCAFG00000000878	11	23963427	23965649		11	22963427	24965649	IL13
Homo sapiens	ENSG00000113520	5	132009678	132018368	IL4	Bucheton et al, Am J Hum Genet 2003, 73: 1052-1060 || Mohamed et al, Genes Immun 2003, 4: 351-355 || Jeronimo et al, Genes Immun 2007, 8(7): 539-551	ENSCAFG00000000880	11	23977610	23986454		11	22977610	24986454	IL4
Homo sapiens	ENSG00000145826	5	135257968	135290723	LECT2	Jeronimo et al, Genes Immun 2007, 8(7): 539-551	ENSCAFG00000001089	11	26875886	26885477		11	25875886	27885477	LECT2
Homo sapiens	ENSG00000226979	6	31539831	31542101	LTA	Meddeb-Garnaoui et al, Hum Immunol 2002, 62(5): 509-517 || Peacock et al, Genes Immun 2002, 3(6): 350-358	ENSCAFG00000000515	12	4074641	4075583		12	3074641	5075583	LTA
Homo sapiens					TNFB	Meddeb-Garnaoui et al, Hum Immunol 2002, 62(5): 509-517 || Peacock et al, Genes Immun 2002, 3(6): 350-358 || Cabrera et al, J Exp Med 1995, 182: 1259-1264	ENSCAFG00000000515	12	4074641	4075583	No homology human2dog found but mapped in CanFam 2.0 as TNFB_CANFA	12	3074641	5075583	TNFB
Homo sapiens					TNFA	Karplus et al, Infect Immun 2002, 70(12): 6919-6925 || Meddeb-Garnaoui et al, Hum Immunol 2002, 62(5): 509-517 || Peacock et al, Genes Immun 2002, 3(6): 350-358 || Cabrera et al, J Exp Med 1995, 182: 1259-1264 || Bucheton et al, Genes Immun 2003, 4: 104-109	ENSCAFG00000000517	12	4077724	4079445		12	3077724	5079445	TNFA
Homo sapiens					HSP70-hom	Meddeb-Garnaoui et al, Hum Immunol 2002, 62(5): 509-517	ENSCAFG00000000639	12	4284117	4286042	In Ensembl found as HSPA1L (alias)	12	3284117	5286042	HSP70-hom
Homo sapiens	ENSG00000136244	7	22765503	22771621	IL6	Havelkova et al, Genes Immun 2006, 7: 220-233 || Badalova et al, Genes Immun 2002, 3: 187-195	ENSCAFG00000002733	14	39432867	39437118		14	38432867	40437118	IL6
Homo sapiens					NRAMP1	Altet et al, Infect Immun 2002, 70(6): 2763-2771 || Sanchez-Robert et al, J Hered 2005, 96(7): 755-758 || Sanchez-Robert et al, Vet Res 2008, 39(3): 36	ENSCAFG00000014645	37	28037908	28046616		37	27037908	29046616	NRAMP1
Homo sapiens	ENSG00000172156	17	32612761	32615143	CCL11	Jamieson et al, Genes Immun 2007, 8(1); 84-90									CCL11
Homo sapiens	ENSG00000161574	17	34310692	34328590	CCL15	Jamieson et al, Genes Immun 2007, 8(1); 84-90						0			CCL15
Homo sapiens	ENSG00000167236	17	34340097	34345005	CCL23	Jamieson et al, Genes Immun 2007, 8(1); 84-90						0			CCL23
Homo sapiens	ENSG00000145839	5	135227935	135231516	IL9	Mohamed et al, Genes Immun 2003, 4: 351-355 || Jeronimo et al, Genes Immun 2007, 8(7): 539-551						0			IL9
Mus musculus	ENSMUSG00000051439	18	36884728	36886390	Cd14	Vladimirov et al, Infect Immun 2003, 71: 2041-2046 || Havelkova et al, Genes Immun 2006, 7: 220-233|| Badalova et al, Genes Immun 2002, 3: 187-195	ENSCAFG00000005852	2	38641182	38644881		2	37641182	39644881	Cd14
Mus musculus	ENSMUSG00000019726	13	13682676	13869707	Lyst	Kirkpatrick et al, Infect Immunol 1982, 38: 1208-1216	ENSCAFG00000011231	4	7132136	7292589		4	6132136	8292589	Lyst
Mus musculus	ENSMUSG00000004296	11	44213565	44227535	il12p40	Beebe et al, Immunity 1997, 6: 551-557	ENSCAFG00000017287	4	54386267	54396284	In Ensembl found as Il12b (alias)	4	53386267	55396284	il12p40
Mus musculus	ENSMUSG00000024621	18	61265226	61290791	Csf1r	Vladimirov et al, Infect Immun 2003, 71: 2041-2046 || Havelkova et al, Genes Immun 2006, 7: 220-233|| Badalova et al, Genes Immun 2002, 3: 187-195	ENSCAFG00000018219	4	62184432	62213456		4	61184432	63213456	Csf1r
Mus musculus	ENSMUSG00000022181	15	4677175	4765456	C6	Beebe et al, Immunity 1997, 6: 551-557	ENSCAFG00000018598	4	71451722	71516975		4	70451722	72516975	C6
Mus musculus	ENSMUSG00000079105	15	4981891	5013748	C7	Beebe et al, Immunity 1997, 6: 551-557	ENSCAFG00000018608	4	71650334	71701371		4	70650334	72701371	C7
Mus musculus	ENSMUSG00000054263	15	7104360	7141218	Lifr	Beebe et al, Immunity 1997, 6: 551-557	ENSCAFG00000018661	4	73526528	73573692		4	72526528	74573692	Lifr
Mus musculus	ENSMUSG00000003882	15	9435914	9459613	Il7r	Beebe et al, Immunity 1997, 6: 551-557	ENSCAFG00000018752	4	75832871	75860982		4	74832871	76860982	Il7r
Mus musculus	ENSMUSG00000031996	9	30957143	31019372	Aplp2	Elso et al, Genes Immun 2004, 5: 93-100 || Roberts et al, J Exp Med 1997, 185: 1705-1710	ENSCAFG00000010132	5	7708522	7789152		5	6708522	8789152	Aplp2
Mus musculus	ENSMUSG00000016087	9	32229793	32348974	Fli1	Elso et al, Genes Immun 2004, 5: 93-100 || Roberts et al, J Exp Med 1997, 185: 1705-1710	ENSCAFG00000010273	5	8845068	8899175		5	7845068	9899175	Fli1
Mus musculus	ENSMUSG00000032041	9	34994370	35007477	Tirap	Elso et al, Genes Immun 2004, 5: 93-100 || Roberts et al, J Exp Med 1997, 185: 1705-1710	ENSCAFG00000010432	5	11223318	11226671		5	10223318	12226671	Tirap
Mus musculus	ENSMUSG00000032089	9	45061922	45077229	Il10ra	Elso et al, Genes Immun 2004, 5: 93-100 || Roberts et al, J Exp Med 1997, 185: 1705-1710	ENSCAFG00000012844	5	18683730	18692839		5	17683730	19692839	Il10ra
Mus musculus	ENSMUSG00000018341	6	67241312	67326182	Il12rb2	Miller et al, PLoS Genet 2007, 3: e71	ENSCAFG00000018539	5	46199181	46259741		5	45199181	47259741	Il12rb2
Mus musculus	ENSMUSG00000026700	1	163325583	163348337	Tnfsf4	Badalova et al, Genes Immun 2002, 3: 187-195 || Havelkova et al, Genes Immun 2006, 7: 220-233	ENSCAFG00000014587	7	28848954	28872394		7	27848954	29872394	Tnfsf4
Mus musculus	ENSMUSG00000000817	1	163710820	163718626	Fasl	Badalova et al, Genes Immun 2002, 3: 187-195 || Havelkova et al, Genes Immun 2006, 7: 220-233	ENSCAFG00000014678	7	29302220	29309558		7	28302220	30309558	Fasl
Mus musculus	ENSMUSG00000027947	3	89674041	89717081	Il6ra	Badalova et al, Genes Immun 2002, 3: 187-195 || Havelkova et al, Genes Immun 2006, 7: 220-233	ENSCAFG00000017184	7	45855617	45878866		7	44855617	46878866	Il6ra
Mus musculus	ENSMUSG00000002147	10	127080042	127098013	Stat6	Badalova et al, Genes Immun 2002, 3: 187-195 || Havelkova et al, Genes Immun 2006, 7: 220-233 || Lipoldova et al, Genes Immun 2000, 1: 200-206 || Beebe et al, Immunity 1997, 6: 551-557	ENSCAFG00000000163	10	4216673	4226135		10	3216673	5226135	Stat6
Mus musculus	ENSMUSG00000055170	10	117878103	117882948	Ifng	Lipoldova et al, Genes Immun 2000, 1: 200-206 || Badalova et al, Genes Immun 2002, 3: 187-195 || Havelkova et al, Genes Immun 2006, 7: 220-233	ENSCAFG00000000408	10	13391595	13396426		10	12391595	14396426	Ifng
Mus musculus	ENSMUSG00000020427	11	7106089	7113900	Igfbp3	Beebe et al, Immunity 1997, 6: 551-557	ENSCAFG00000012294	16	4011543	4016637		16	3011543	5016637	Igfbp3
Mus musculus	ENSMUSG00000020429	11	7097785	7102549	Igf2bp1	Beebe et al, Immunity 1997, 6: 551-557	ENSCAFG00000012272	16	4027740	4031219		16	3027740	5031219	Igf2bp1
Mus musculus	ENSMUSG00000025044	8	40667039	40721843	Msr1	Badalova et al, Genes Immun 2002, 3: 187-195 || Havelkova et al, Genes Immun 2006, 7: 220-233	ENSCAFG00000006830	16	42395435	42461472		16	41395435	43461472	Msr1
Mus musculus	ENSMUSG00000031628	8	47702645	47725042	Casp3	Badalova et al, Genes Immun 2002, 3: 187-195 || Havelkova et al, Genes Immun 2006, 7: 220-233	ENSCAFG00000007750	16	48880350	48900784		16	47880350	49900784	Casp3
Mus musculus	ENSMUSG00000031627	8	47825115	47932801	Irf2	Badalova et al, Genes Immun 2002, 3: 187-195 || Havelkova et al, Genes Immun 2006, 7: 220-233	ENSCAFG00000007761	16	49013485	49090921		16	48013485	50090921	Irf2
Mus musculus	ENSMUSG00000018654	11	11585006	11672929	Ikzf1	Beebe et al, Immunity 1997, 6: 551-557	ENSCAFG00000003374	18	4653907	4737257		18	3653907	5737257	Ikzf1
Mus musculus	ENSMUSG00000034394	11	4157560	4172517	Lif	Beebe et al, Immunity 1997, 6: 551-557	ENSCAFG00000012463	26	26433313	26436646		26	25433313	27436646	Lif
Mus musculus	ENSMUSG00000030325	6	128728507	128738598	nk1	Beebe et al, Immunity 1997, 6: 551-557	ENSCAFG00000013612	27	39396890	39402099	In Ensembl found as Klrb1c (alias)	27	38396890	40402099	nk1
Mus musculus	ENSMUSG00000022971	16	91373028	91419696	Ifnar2	Beebe et al, Immunity 1997, 6: 551-557	ENSCAFG00000009065	31	30887173	30908388		31	29887173	31908388	Ifnar2
Mus musculus	ENSMUSG00000022967	16	91485483	91507686	Ifnar1	Beebe et al, Immunity 1997, 6: 551-557	ENSCAFG00000009086	31	30973537	30992301		31	29973537	31992301	Ifnar1
Mus musculus	ENSMUSG00000022965	16	91547317	91565414	Ifngr2	Beebe et al, Immunity 1997, 6: 551-557	ENSCAFG00000009095	31	31047917	31066734		31	30047917	32066734	Ifngr2
Mus musculus	ENSMUSG00000022637	16	52031662	52208160	Cblb	Baguet et al, J Exp Med 2004, 200: 1605-1612	ENSCAFG00000009793	33	14302309	14514067		33	13302309	15514067	Cblb
Mus musculus	ENSMUSG00000022641	16	50191957	50432503	Bbx	Baguet et al, J Exp Med 2004, 200: 1605-1612	ENSCAFG00000009867	33	16045928	16141314		33	15045928	17141314	Bbx
Mus musculus	ENSMUSG00000027776	3	68494566	68502465	Il12a	Badalova et al, Genes Immun 2002, 3: 187-195 || Havelkova et al, Genes Immun 2006, 7: 220-233	ENSCAFG00000014200	34	29134691	29142272		34	28134691	30142272	Il12a
Mus musculus	ENSMUSG00000031132	X	54465320	54477219	Cd40l	Bucheton et al, Am J Hum Genet 2003, 73: 1052-1060 || Bucheton et al, Genes Immun 2007, 8: 79-83	ENSCAFG00000018945	X	110079650	110091766	In Ensembl found as CD40lg (alias)	39	109079650	111091766	Cd40l

## Sheet: B
SNP	CHR	BP	A1	A2	TEST	AFF	UNAFF	CHISQ	DF	Praw	Gene1	Gene2	Gene3	Gene4	Gene5	Gene6	Gene7	Gene8	Gene9	Gene10	Set	new_gene
BICF2S22918394	1	31696510	T	C	TREND	9/199	16/214	1.37	1	0.2418	IFNGR										Set1
BICF2S23130351	1	31705810	C	T	TREND	28/180	33/197	0.06478	1	0.7991	IFNGR										Set1
BICF2P61782	1	31718723	T	C	TREND	8/200	17/213	2.49	1	0.1146	IFNGR										Set1
BICF2G630715898	1	31734520	T	G	TREND	78/130	92/138	0.293	1	0.5883	IFNGR										Set1
BICF2G630715903	1	31737744	A	T	TREND	78/130	92/138	0.293	1	0.5883	IFNGR										Set1
BICF2P673410	1	31740394	T	C	TREND	8/200	17/213	2.49	1	0.1146	IFNGR										Set1
BICF2G630715923	1	31752070	T	G	TREND	78/130	92/138	0.293	1	0.5883	IFNGR										Set1
BICF2P1527	1	31767011	G	A	TREND	73/135	81/149	0.0006529	1	0.9796	IFNGR										Set1
BICF2P338005	1	31779116	T	C	TREND	73/135	79/151	0.02469	1	0.8751	IFNGR										Set1
BICF2S2333824	1	31788215	T	A	TREND	14/194	12/216	0.3535	1	0.5522	IFNGR										Set1
BICF2P276756	1	31801096	C	T	TREND	74/134	79/151	0.06685	1	0.796	IFNGR										Set1
BICF2P818519	1	31819999	A	G	TREND	60/148	67/163	0.003741	1	0.9512	IFNGR										Set1
BICF2S23026469	1	31823394	T	C	TREND	73/135	80/150	0.00435	1	0.9474	IFNGR										Set1
BICF2P414127	1	31841361	G	C	TREND	60/148	68/162	0.02397	1	0.877	IFNGR										Set1
BICF2P414126	1	31841378	T	G	TREND	60/148	68/162	0.02397	1	0.877	IFNGR										Set1
BICF2P1189089	1	31858622	A	G	TREND	8/200	14/216	1.214	1	0.2706	IFNGR										Set1
BICF2P1344197	1	31886786	G	A	TREND	63/145	73/157	0.08565	1	0.7698	IFNGR										Set1
BICF2G630715936	1	31926856	C	A	TREND	94/114	92/138	1.093	1	0.2959	IFNGR										Set1
BICF2G630715944	1	31936567	C	T	TREND	94/114	92/138	1.093	1	0.2959	IFNGR										Set1
BICF2G630715988	1	31956386	C	T	TREND	94/114	92/138	1.093	1	0.2959	IFNGR										Set1
BICF2G630715998	1	31960481	G	A	TREND	94/114	92/138	1.093	1	0.2959	IFNGR										Set1
BICF2G630716017	1	31977501	C	T	TREND	61/147	76/154	0.7238	1	0.3949	IFNGR										Set1
BICF2P1314354	1	31984626	C	A	TREND	57/151	65/165	0.03584	1	0.8498	IFNGR										Set1
BICF2G630716024	1	32003716	T	C	TREND	77/129	73/157	1.36	1	0.2435	IFNGR										Set1
BICF2P118828	1	32015835	C	T	TREND	48/160	56/174	0.09586	1	0.7569	IFNGR										Set1
BICF2G630716025	1	32023435	C	T	TREND	69/139	78/150	0.05437	1	0.8156	IFNGR										Set1
BICF2G630716027	1	32040047	T	C	TREND	69/139	79/151	0.06878	1	0.7931	IFNGR										Set1
BICF2G630716035	1	32052177	A	G	TREND	77/131	74/156	1.013	1	0.3142	IFNGR										Set1
BICF2G630716040	1	32072316	A	C	TREND	77/131	73/157	1.199	1	0.2736	IFNGR										Set1
BICF2G630716046	1	32077888	C	T	TREND	77/131	73/157	1.199	1	0.2736	IFNGR										Set1
BICF2G630716067	1	32085721	A	G	TREND	77/131	73/157	1.199	1	0.2736	IFNGR										Set1
BICF2G630716085	1	32097623	G	T	TREND	77/131	73/157	1.199	1	0.2736	IFNGR										Set1
BICF2G630716097	1	32110230	A	G	TREND	77/131	73/157	1.199	1	0.2736	IFNGR										Set1
BICF2P921656	1	32120686	C	T	TREND	76/132	73/155	0.8566	1	0.3547	IFNGR										Set1
BICF2G630716107	1	32125656	G	A	TREND	76/132	74/156	0.8046	1	0.3697	IFNGR										Set1
BICF2G630716116	1	32134656	G	T	TREND	76/132	74/156	0.8046	1	0.3697	IFNGR										Set1
BICF2P796582	1	32148991	C	A	TREND	61/147	75/155	0.4791	1	0.4888	IFNGR										Set1
BICF2S23433512	1	32155702	G	A	TREND	61/147	75/155	0.4791	1	0.4888	IFNGR										Set1
BICF2G630716123	1	32167571	G	A	TREND	70/138	79/151	0.02409	1	0.8766	IFNGR										Set1
BICF2G630716130	1	32192404	T	C	TREND	70/138	79/151	0.02409	1	0.8766	IFNGR										Set1
BICF2G630716134	1	32216326	C	A	TREND	70/138	83/147	0.2947	1	0.5872	IFNGR										Set1
BICF2G630716139	1	32257315	C	T	TREND	77/131	74/156	1.013	1	0.3142	IFNGR										Set1
BICF2S23039736	1	32262737	T	C	TREND	12/196	21/209	1.588	1	0.2076	IFNGR										Set1
BICF2P608897	1	32282841	A	C	TREND	47/161	54/176	0.04629	1	0.8297	IFNGR										Set1
BICF2S23256780	1	32293095	G	A	TREND	13/195	22/208	1.485	1	0.223	IFNGR										Set1
BICF2G630716143	1	32327831	C	T	TREND	71/137	84/146	0.2745	1	0.6003	IFNGR										Set1
BICF2G630716149	1	32335277	T	G	TREND	70/138	79/151	0.02409	1	0.8766	IFNGR										Set1
BICF2G630716163	1	32341974	T	G	TREND	70/138	79/151	0.02409	1	0.8766	IFNGR										Set1
BICF2P1166016	1	32354331	T	G	TREND	48/160	57/173	0.1726	1	0.6778	IFNGR										Set1
BICF2G630716177	1	32375959	T	G	TREND	70/136	78/152	0.0002216	1	0.9881	IFNGR										Set1
BICF2G630716183	1	32479219	C	T	TREND	72/136	85/145	0.261	1	0.6094	IFNGR										Set1
BICF2G630716186	1	32491995	G	A	TREND	71/137	79/151	0.002236	1	0.9623	IFNGR										Set1
BICF2G630716201	1	32500480	T	C	TREND	76/132	74/156	0.8046	1	0.3697	IFNGR										Set1
BICF2G630716203	1	32529844	A	G	TREND	66/142	74/156	0.01038	1	0.9188	IFNGR										Set1
BICF2G630716222	1	32591983	T	C	TREND	68/140	79/149	0.1894	1	0.6634	IFNGR										Set1
BICF2G630716228	1	32605326	A	C	TREND	68/140	83/147	0.581	1	0.4459	IFNGR										Set1
BICF2S23648576	1	32716955	T	G	TREND	2/204	7/223	2.359	1	0.1246	IFNGR										Set1
BICF2S231989	1	32721057	T	C	TREND	2/206	7/223	2.403	1	0.1211	IFNGR										Set1
BICF2G630716247	1	32729841	C	T	TREND	66/140	79/151	0.2671	1	0.6053	IFNGR										Set1
BICF2G630716258	1	32754304	T	C	TREND	68/140	82/146	0.5474	1	0.4594	IFNGR										Set1
BICF2G630716282	1	32770540	T	C	TREND	67/141	77/153	0.08226	1	0.7743	IFNGR										Set1
BICF2G630716289	1	32779718	A	G	TREND	67/141	78/152	0.1489	1	0.6996	IFNGR										Set1
BICF2G630716290	1	32790305	G	A	TREND	69/139	71/159	0.2429	1	0.6221	IFNGR										Set1
BICF2S23512184	1	32806411	T	C	TREND	23/185	25/205	0.003422	1	0.9534	IFNGR										Set1
BICF2G630716298	1	32825216	A	G	TREND	73/135	76/154	0.1945	1	0.6592	IFNGR										Set1
BICF2G630716310	1	32840724	A	G	TREND	62/146	73/157	0.1988	1	0.6557	IFNGR										Set1
BICF2G630716336	1	32866657	A	G	TREND	66/140	82/148	0.6759	1	0.411	IFNGR										Set1
BICF2P483664	1	32868070	C	T	TREND	85/121	100/130	0.2327	1	0.6295	IFNGR										Set1
BICF2G630716356	1	32880173	C	T	TREND	86/122	99/131	0.1368	1	0.7114	IFNGR										Set1
BICF2G630716365	1	32890361	C	T	TREND	86/122	99/131	0.1368	1	0.7114	IFNGR										Set1
BICF2G630716404	1	32905041	A	G	TREND	75/133	74/156	0.7101	1	0.3994	IFNGR										Set1
BICF2G630716415	1	32912379	T	C	TREND	75/133	75/155	0.5511	1	0.4579	IFNGR										Set1
BICF2G630716417	1	32913264	G	A	TREND	75/133	74/156	0.7101	1	0.3994	IFNGR										Set1
BICF2G630716450	1	32945190	A	T	TREND	83/123	98/128	0.4422	1	0.5061	IFNGR										Set1
BICF2G630716454	1	32947715	T	C	TREND	84/124	100/130	0.4606	1	0.4973	IFNGR										Set1
BICF2G630716493	1	33054510	A	G	TREND	78/130	95/135	0.7041	1	0.4014	IFNGR										Set1
BICF2G630716518	1	33064280	G	T	TREND	77/131	95/135	0.8881	1	0.346	IFNGR										Set1
BICF2G630716540	1	33086397	T	G	TREND	93/115	89/141	1.483	1	0.2233	IFNGR										Set1
BICF2S23516899	1	33111508	G	A	TREND	19/189	20/210	0.02422	1	0.8763	IFNGR										Set1
BICF2G630716569	1	33143457	A	G	TREND	99/109	98/130	0.878	1	0.3488	IFNGR										Set1
BICF2G630716577	1	33159670	T	C	TREND	100/108	103/127	0.4521	1	0.5013	IFNGR										Set1
BICF2G630716600	1	33175499	T	C	TREND	36/172	46/184	0.5153	1	0.4729	IFNGR										Set1
BICF2G630716612	1	33178303	T	G	TREND	36/172	46/184	0.5153	1	0.4729	IFNGR										Set1
BICF2S2298939	1	33203114	G	T	TREND	55/153	68/162	0.4765	1	0.49	IFNGR										Set1
G15F43S159	1	33228927	A	G	TREND	54/154	59/171	0.005281	1	0.9421	IFNGR										Set1
BICF2G630716629	1	33255692	C	T	TREND	37/171	56/174	2.879	1	0.08977	IFNGR										Set1
BICF2G630716640	1	33274853	A	G	TREND	37/171	54/176	2.239	1	0.1346	IFNGR										Set1
BICF2G630716652	1	33283906	T	C	TREND	55/153	73/157	1.505	1	0.2199	IFNGR										Set1
BICF2G630716663	1	33298100	A	G	TREND	44/164	62/168	1.996	1	0.1577	IFNGR										Set1
BICF2G630716668	1	33342470	T	G	TREND	40/168	55/175	1.503	1	0.2202	IFNGR										Set1
BICF2G630716671	1	33351641	A	G	TREND	40/168	55/175	1.503	1	0.2202	IFNGR										Set1
BICF2G630716676	1	33363673	C	T	TREND	46/162	61/169	1.18	1	0.2774	IFNGR										Set1
BICF2S23419214	1	33387651	T	C	TREND	27/181	27/203	0.1349	1	0.7134	IFNGR										Set1
BICF2G630716691	1	33416480	T	C	TREND	56/152	67/163	0.2778	1	0.5982	IFNGR										Set1
BICF2G630716692	1	33429785	G	T	TREND	39/169	52/178	1.06	1	0.3032	IFNGR										Set1
BICF2G630716696	1	33434749	A	G	TREND	36/172	48/182	0.9516	1	0.3293	IFNGR										Set1
BICF2G630716709	1	33443270	A	C	TREND	36/172	48/182	0.9516	1	0.3293	IFNGR										Set1
BICF2S2308922	1	33449391	G	A	TREND	22/186	17/213	1.212	1	0.2709	IFNGR										Set1
BICF2G630716729	1	33462504	C	T	TREND	64/144	74/156	0.09932	1	0.7526	IFNGR										Set1
BICF2G630716731	1	33467483	G	A	TREND	36/172	48/182	0.9516	1	0.3293	IFNGR										Set1
BICF2G630716737	1	33477145	A	C	TREND	36/172	48/182	0.9516	1	0.3293	IFNGR										Set1
BICF2G630716743	1	33494651	G	A	TREND	36/172	48/182	0.9516	1	0.3293	IFNGR										Set1
BICF2G630716756	1	33503199	A	T	TREND	38/170	52/178	1.305	1	0.2532	IFNGR										Set1
BICF2G630716763	1	33514600	T	C	TREND	38/170	52/178	1.305	1	0.2532	IFNGR										Set1
BICF2G630716772	1	33526745	C	A	TREND	45/163	65/165	2.601	1	0.1068	IFNGR										Set1
BICF2G630716782	1	33534130	C	T	TREND	51/157	76/154	3.805	1	0.05109	IFNGR										Set1
BICF2G630716799	1	33547477	T	C	TREND	113/95	102/128	3.844	1	0.04992	IFNGR										Set1
BICF2P964591	1	33550895	G	A	TREND	52/156	67/163	0.9035	1	0.3419	IFNGR										Set1
BICF2G630716818	1	33551721	T	C	TREND	36/172	51/179	1.655	1	0.1982	IFNGR										Set1
BICF2G630716845	1	33557947	G	A	TREND	36/172	51/179	1.655	1	0.1982	IFNGR										Set1
BICF2G630716870	1	33579833	A	G	TREND	113/95	103/127	3.487	1	0.06183	IFNGR										Set1
BICF2S2307149	1	33594143	T	C	TREND	52/156	67/163	0.9035	1	0.3419	IFNGR										Set1
BICF2G630716878	1	33608681	G	A	TREND	37/171	54/176	2.239	1	0.1346	IFNGR										Set1
BICF2G630716888	1	33614871	C	T	TREND	37/171	54/176	2.239	1	0.1346	IFNGR										Set1
BICF2G630716909	1	33630207	T	C	TREND	37/171	54/176	2.239	1	0.1346	IFNGR										Set1
BICF2P933518	1	33652400	T	C	TREND	61/147	66/164	0.02087	1	0.8851	IFNGR										Set1
BICF2P1058183	1	33697434	C	T	TREND	49/159	62/168	0.6845	1	0.408	IFNGR										Set1
BICF2P877864	1	33706510	T	C	TREND	49/159	60/170	0.379	1	0.5381	IFNGR										Set1	new_gene
BICF2P676535	1	114545759	C	T	TREND	24/184	28/202	0.0374	1	0.8467	TGFB1										Set2
BICF2P940612	1	114556498	T	C	TREND	23/185	28/202	0.1166	1	0.7328	TGFB1										Set2
BICF2P125381	1	114573211	T	C	TREND	24/184	28/202	0.0374	1	0.8467	TGFB1										Set2
BICF2P903954	1	114591643	G	A	TREND	24/184	28/202	0.0374	1	0.8467	TGFB1										Set2
BICF2P38799	1	114604776	T	C	TREND	15/193	21/209	0.5169	1	0.4722	TGFB1										Set2
BICF2S23240851	1	114620783	C	T	TREND	10/198	7/223	0.8422	1	0.3588	TGFB1										Set2
BICF2P642344	1	114663996	C	T	TREND	14/194	21/209	0.8772	1	0.349	TGFB1										Set2
BICF2P1185657	1	114679288	T	C	TREND	20/188	23/207	0.01663	1	0.8974	TGFB1										Set2
BICF2P1185656	1	114679306	T	C	TREND	17/187	20/206	0.03354	1	0.8547	TGFB1										Set2
BICF2P1434799	1	114712526	C	T	TREND	20/188	23/207	0.01663	1	0.8974	TGFB1										Set2
BICF2P211315	1	114784927	G	T	TREND	11/197	21/209	2.254	1	0.1332	TGFB1										Set2
BICF2P321519	1	114807333	C	A	TREND	19/189	18/212	0.2114	1	0.6457	TGFB1										Set2
BICF2S2299529	1	114831202	A	G	TREND	10/198	3/225	4.065	1	0.04378	TGFB1										Set2
BICF2S23130056	1	114839979	G	T	TREND	9/199	15/215	0.9084	1	0.3405	TGFB1										Set2
BICF2P1025934	1	114855397	T	G	TREND	8/200	14/216	1.102	1	0.2937	TGFB1										Set2
BICF2P572124	1	114863987	T	C	TREND	8/200	14/216	1.102	1	0.2937	TGFB1										Set2
BICF2P274110	1	114873770	T	C	TREND	8/200	14/216	1.102	1	0.2937	TGFB1										Set2
BICF2S23162411	1	114889703	C	G	TREND	9/199	15/215	0.9084	1	0.3405	TGFB1										Set2
BICF2P788800	1	114901812	A	G	TREND	14/194	15/215	0.007168	1	0.9325	TGFB1										Set2
BICF2P1144032	1	114910656	T	C	TREND	20/188	18/212	0.3887	1	0.533	TGFB1										Set2
BICF2S23155601	1	114923210	G	A	TREND	20/188	18/212	0.3887	1	0.533	TGFB1										Set2
BICF2S23149410	1	114935579	A	G	TREND	20/188	18/210	0.3566	1	0.5504	TGFB1										Set2
BICF2P1358844	1	114948270	G	A	TREND	19/189	18/212	0.2114	1	0.6457	TGFB1										Set2
BICF2P1193298	1	114953108	T	C	TREND	19/189	18/212	0.2114	1	0.6457	TGFB1										Set2
BICF2P956327	1	115079863	A	G	TREND	19/189	23/207	0.09967	1	0.7522	TGFB1										Set2
BICF2P143175	1	115093912	G	A	TREND	19/189	26/204	0.5665	1	0.4516	TGFB1										Set2
BICF2P886059	1	115190851	A	G	TREND	13/195	22/208	1.574	1	0.2096	TGFB1										Set2
BICF2P1075254	1	115206294	G	A	TREND	15/193	27/203	2.584	1	0.1079	TGFB1										Set2
BICF2P772141	1	115207948	C	T	TREND	14/194	24/206	1.854	1	0.1733	TGFB1										Set2
BICF2P311134	1	115224560	A	C	TREND	15/191	27/203	2.483	1	0.115	TGFB1										Set2
BICF2P751584	1	115251795	G	T	TREND	14/194	24/206	1.965	1	0.161	TGFB1										Set2
BICF2S22944562	1	115261422	G	T	TREND	13/193	25/205	2.635	1	0.1046	TGFB1										Set2
BICF2P1004882	1	115264850	C	T	TREND	13/195	25/205	2.729	1	0.09852	TGFB1										Set2
BICF2P375211	1	115316827	G	A	TREND	4/204	13/217	3.763	1	0.05241	TGFB1										Set2
BICF2P519106	1	115339456	C	T	TREND	4/204	12/218	3.085	1	0.07903	TGFB1										Set2
BICF2P143435	1	115345408	C	T	TREND	20/188	29/201	0.9734	1	0.3238	TGFB1										Set2
BICF2S23721237	1	115390561	G	A	TREND	3/205	7/223	1.063	1	0.3026	TGFB1										Set2
BICF2P517938	1	115391939	A	G	TREND	3/205	7/223	1.063	1	0.3026	TGFB1										Set2
BICF2P230755	1	115406224	A	G	TREND	20/186	21/209	0.04249	1	0.8367	TGFB1										Set2
BICF2S23727664	1	115551302	T	C	TREND	15/193	14/216	0.2075	1	0.6487	TGFB1										Set2
BICF2S2308696	1	115597438	G	A	TREND	12/196	10/220	0.4884	1	0.4846	TGFB1										Set2
BICF2P508906	1	115630525	C	T	TREND	6/202	12/218	1.406	1	0.2358	TGFB1										Set2
BICF2P508905	1	115631080	T	C	TREND	6/202	12/218	1.406	1	0.2358	TGFB1										Set2
BICF2S23216058	1	115636142	T	C	TREND	15/193	13/217	0.4093	1	0.5223	TGFB1										Set2
BICF2P266591	1	115646651	A	C	TREND	5/203	9/221	0.7214	1	0.3957	TGFB1										Set2
BICF2P755786	1	115702683	C	T	TREND	24/184	28/202	0.04231	1	0.837	TGFB1										Set2
BICF2S23548946	1	115718793	C	A	TREND	24/184	28/202	0.04231	1	0.837	TGFB1										Set2
BICF2P612353	1	115730072	A	G	TREND	24/184	28/202	0.04231	1	0.837	TGFB1										Set2
BICF2P612351	1	115731723	G	A	TREND	24/184	28/202	0.04231	1	0.837	TGFB1										Set2
BICF2P94388	1	115739297	C	T	TREND	24/184	28/202	0.04231	1	0.837	TGFB1										Set2
BICF2P665436	1	115751874	G	A	TREND	21/187	27/203	0.3113	1	0.5769	TGFB1										Set2
BICF2P1332375	1	115759072	G	A	TREND	22/186	28/202	0.2737	1	0.6009	TGFB1										Set2
BICF2P879857	1	115771215	T	A	TREND	21/187	28/202	0.4913	1	0.4833	TGFB1										Set2
BICF2P614717	1	115774305	T	C	TREND	21/187	28/202	0.4913	1	0.4833	TGFB1										Set2
BICF2P296455	1	115796723	C	T	TREND	24/184	28/202	0.04231	1	0.837	TGFB1										Set2
BICF2P1278079	1	115820001	G	T	TREND	24/184	28/202	0.04231	1	0.837	TGFB1										Set2
BICF2P1017691	1	115829008	T	C	TREND	23/185	23/207	0.1327	1	0.7157	TGFB1										Set2
BICF2P1114691	1	115862745	C	T	TREND	6/202	6/224	0.0273	1	0.8688	TGFB1										Set2
BICF2P7930	1	115912303	A	G	TREND	19/189	23/207	0.09967	1	0.7522	TGFB1										Set2
BICF2P74318	1	115928211	G	C	TREND	19/189	23/207	0.09967	1	0.7522	TGFB1										Set2
BICF2S22945043	1	115944412	A	G	TREND	21/187	26/204	0.1795	1	0.6718	TGFB1										Set2
BICF2P326880	1	115961693	C	T	TREND	20/188	23/207	0.01835	1	0.8922	TGFB1										Set2
BICF2P848357	1	115966861	C	T	TREND	12/196	13/217	0.002715	1	0.9584	TGFB1										Set2
BICF2P500870	1	115983426	G	A	TREND	13/195	15/215	0.01243	1	0.9112	TGFB1										Set2
BICF2P1088690	1	115989319	T	G	TREND	12/196	13/217	0.002715	1	0.9584	TGFB1										Set2
BICF2P893664	1	116008326	C	T	TREND	22/186	25/205	0.01001	1	0.9203	TGFB1										Set2
BICF2P39310	1	116023044	T	C	TREND	16/192	15/215	0.2141	1	0.6435	TGFB1										Set2
BICF2P1420547	1	116028956	G	A	TREND	23/185	27/203	0.04769	1	0.8271	TGFB1										Set2
BICF2P186791	1	116057838	G	A	TREND	23/185	29/201	0.2415	1	0.6231	TGFB1										Set2
BICF2P1373574	1	116077711	T	C	TREND	20/188	28/202	0.6886	1	0.4066	TGFB1										Set2
BICF2P182690	1	116089858	A	C	TREND	19/189	27/203	0.7665	1	0.3813	TGFB1										Set2
BICF2P278642	1	116093426	T	C	TREND	22/186	28/202	0.2619	1	0.6088	TGFB1										Set2
BICF2P185904	1	116106820	T	C	TREND	16/192	24/206	0.9806	1	0.3221	TGFB1										Set2
BICF2P553022	1	116134220	G	C	TREND	4/204	13/217	3.38	1	0.06598	TGFB1										Set2
BICF2P1434924	1	116203369	C	A	TREND	22/186	29/201	0.402	1	0.526	TGFB1										Set2
BICF2P698281	1	116217014	A	T	TREND	17/191	25/205	0.8708	1	0.3507	TGFB1										Set2
BICF2P1243973	1	116226505	G	A	TREND	21/187	27/203	0.2839	1	0.5941	TGFB1										Set2
BICF2P592628	1	116248648	T	C	TREND	6/202	12/218	1.406	1	0.2358	TGFB1										Set2
BICF2P763961	1	116262183	C	G	TREND	20/188	28/202	0.6596	1	0.4167	TGFB1										Set2
BICF2P1201872	1	116283041	G	A	TREND	16/192	21/209	0.2692	1	0.6038	TGFB1										Set2
BICF2P211302	1	116291010	G	A	TREND	16/192	21/209	0.2692	1	0.6038	TGFB1										Set2
BICF2P789656	1	116306440	C	T	TREND	16/192	21/209	0.2692	1	0.6038	TGFB1										Set2
BICF2P1325200	1	116314416	G	T	TREND	22/184	30/200	0.5338	1	0.465	TGFB1										Set2
BICF2S23350222	1	116328115	G	A	TREND	20/188	28/202	0.6596	1	0.4167	TGFB1										Set2
BICF2P463167	1	116346603	C	T	TREND	22/186	30/200	0.5862	1	0.4439	TGFB1										Set2
BICF2S22947803	1	116361619	G	A	TREND	11/197	13/217	0.02495	1	0.8745	TGFB1										Set2
BICF2S22959094	1	116371940	T	C	TREND	20/188	25/205	0.1893	1	0.6635	TGFB1										Set2
BICF2S23228287	1	116399288	G	A	TREND	10/198	16/214	0.8867	1	0.3464	TGFB1										Set2
BICF2S23036972	1	116403385	G	A	TREND	11/197	16/214	0.481	1	0.4879	TGFB1										Set2
BICF2P51623	1	116415896	C	G	TREND	18/190	23/207	0.2205	1	0.6387	TGFB1										Set2
BICF2S2306465	1	116436524	T	C	TREND	22/186	30/200	0.5862	1	0.4439	TGFB1										Set2
BICF2P201432	1	116469367	C	T	TREND	21/187	29/201	0.6216	1	0.4304	TGFB1										Set2
BICF2P1346510	1	116479292	T	C	TREND	20/188	28/202	0.6886	1	0.4066	TGFB1										Set2
BICF2P1323908	1	116492092	G	A	TREND	20/188	29/201	0.9311	1	0.3346	TGFB1										Set2
BICF2P1091650	1	116495826	G	A	TREND	21/187	29/201	0.6483	1	0.4207	TGFB1										Set2
BICF2P1137984	1	116508040	T	C	TREND	19/189	22/208	0.02147	1	0.8835	TGFB1										Set2
BICF2P85258	1	116520518	G	A	TREND	21/181	28/194	0.4621	1	0.4966	TGFB1										Set2
BICF2P1115364	1	116524913	T	G	TREND	10/198	14/216	0.3086	1	0.5785	TGFB1										Set2
BICF2P507436	1	116549868	T	G	TREND	21/187	28/202	0.4299	1	0.512	TGFB1										Set2	new_gene
TIGRP2P21848	2	37651105	A	G	TREND	36/172	49/181	1.158	1	0.282	Cd14										Set3
TIGRP2P21850	2	37667346	G	T	TREND	31/177	41/189	0.752	1	0.3859	Cd14										Set3
BICF2P407606	2	37678711	A	C	TREND	30/178	36/194	0.1202	1	0.7288	Cd14										Set3
TIGRP2P21859	2	37700553	A	C	TREND	30/178	36/194	0.1202	1	0.7288	Cd14										Set3
BICF2S23730269	2	37723582	A	C	TREND	30/178	36/194	0.1202	1	0.7288	Cd14										Set3
BICF2P691713	2	37737541	C	T	TREND	30/178	36/194	0.1202	1	0.7288	Cd14										Set3
BICF2P1155790	2	37751264	G	A	TREND	57/151	67/163	0.1625	1	0.6869	Cd14										Set3
BICF2S23339898	2	37782677	C	T	TREND	23/183	25/205	0.009525	1	0.9223	Cd14										Set3
BICF2P17849	2	37854217	C	A	TREND	29/179	45/185	2.654	1	0.1033	Cd14										Set3
BICF2P558673	2	37860148	G	C	TREND	14/192	17/211	0.077	1	0.7814	Cd14										Set3
BICF2P670861	2	37877074	C	T	TREND	27/181	40/188	1.959	1	0.1616	Cd14										Set3
BICF2P644508	2	37878759	G	A	TREND	16/192	20/210	0.1501	1	0.6984	Cd14										Set3
TIGRP2P21883	2	37881930	T	G	TREND	10/198	16/212	1.011	1	0.3146	Cd14										Set3
BICF2P567151	2	37894702	T	C	TREND	10/198	16/214	0.9641	1	0.3262	Cd14										Set3
BICF2P992165	2	37921591	G	T	TREND	55/151	65/161	0.2267	1	0.634	Cd14										Set3
BICF2P588251	2	37927619	C	T	TREND	32/176	46/184	1.638	1	0.2006	Cd14										Set3
BICF2S22942255	2	37938888	T	C	TREND	5/203	12/218	2.415	1	0.1202	Cd14										Set3
BICF2P612394	2	37952464	G	A	TREND	32/176	48/182	2.293	1	0.13	Cd14										Set3
BICF2P1430917	2	37965356	A	G	TREND	31/177	47/183	2.352	1	0.1251	Cd14										Set3
BICF2P782042	2	37978379	T	C	TREND	31/177	48/182	2.724	1	0.09884	Cd14										Set3
BICF2P611719	2	37989136	C	A	TREND	31/177	46/184	2.073	1	0.1499	Cd14										Set3
TIGRP2P21896	2	37999077	C	A	TREND	45/163	50/180	0.0006549	1	0.9796	Cd14										Set3
BICF2P1333481	2	38009031	G	A	TREND	45/163	49/181	0.006551	1	0.9355	Cd14										Set3
BICF2P1196521	2	38028352	A	G	TREND	53/155	64/166	0.2974	1	0.5855	Cd14										Set3
BICF2P374435	2	38036809	G	A	TREND	53/155	61/169	0.05847	1	0.8089	Cd14										Set3
BICF2S22946307	2	38052870	T	C	TREND	31/177	37/193	0.1065	1	0.7442	Cd14										Set3
BICF2P1194788	2	38058662	G	A	TREND	17/191	21/209	0.1313	1	0.7171	Cd14										Set3
BICF2S23021736	2	38075266	T	C	TREND	48/160	58/172	0.2588	1	0.6109	Cd14										Set3
BICF2P501991	2	38079425	A	G	TREND	48/160	58/172	0.2588	1	0.6109	Cd14										Set3
BICF2P772572	2	38117797	G	A	TREND	17/191	26/204	1.283	1	0.2573	Cd14										Set3
BICF2P343829	2	38145114	A	C	TREND	6/202	9/221	0.3621	1	0.5473	Cd14										Set3
BICF2S23027232	2	38152969	A	G	TREND	5/203	8/222	0.4516	1	0.5016	Cd14										Set3
BICF2P168817	2	38176328	T	C	TREND	21/187	34/196	2.433	1	0.1188	Cd14										Set3
BICF2S2319660	2	38198355	C	T	TREND	16/192	26/204	1.736	1	0.1876	Cd14										Set3
BICF2P1187132	2	38208859	A	G	TREND	16/192	26/204	1.736	1	0.1876	Cd14										Set3
BICF2P425207	2	38248275	C	T	TREND	5/203	14/216	3.74	1	0.05312	Cd14										Set3
BICF2S2365880	2	38256927	T	C	TREND	5/203	14/216	3.74	1	0.05312	Cd14										Set3
BICF2P1315900	2	38283592	T	C	TREND	5/203	16/214	4.725	1	0.02973	Cd14										Set3
BICF2P271337	2	38295631	C	T	TREND	5/203	16/214	4.725	1	0.02973	Cd14										Set3
BICF2P515317	2	38325998	A	G	TREND	5/203	16/214	4.725	1	0.02973	Cd14										Set3
BICF2P721674	2	38402766	T	C	TREND	5/203	15/213	4.551	1	0.0329	Cd14										Set3
BICF2P1023782	2	38411592	A	G	TREND	5/203	15/215	4.464	1	0.03462	Cd14										Set3
BICF2S23724963	2	38436552	T	C	TREND	11/197	15/215	0.3176	1	0.5731	Cd14										Set3
BICF2S23127764	2	38640076	A	G	TREND	12/196	16/214	0.2762	1	0.5992	Cd14										Set3
BICF2P218913	2	38653901	C	A	TREND	6/202	6/224	0.03211	1	0.8578	Cd14										Set3
BICF2S23340033	2	38665751	T	C	TREND	6/202	6/224	0.03211	1	0.8578	Cd14										Set3
BICF2P1191074	2	38675801	C	G	TREND	5/203	6/224	0.01922	1	0.8898	Cd14										Set3
BICF2P1191076	2	38676040	T	C	TREND	5/203	5/225	0.0265	1	0.8707	Cd14										Set3
BICF2P20779	2	38693470	A	G	TREND	6/202	6/224	0.03211	1	0.8578	Cd14										Set3
BICF2S23047517	2	38699448	C	T	TREND	5/203	5/225	0.0265	1	0.8707	Cd14										Set3
BICF2P52967	2	38710317	C	T	TREND	11/197	15/215	0.2921	1	0.5889	Cd14										Set3
BICF2P1340853	2	38749375	C	T	TREND	5/203	5/225	0.0265	1	0.8707	Cd14										Set3
BICF2P937527	2	38761191	A	T	TREND	5/203	5/225	0.0265	1	0.8707	Cd14										Set3
BICF2P322792	2	38766894	A	C	TREND	5/201	5/225	0.03185	1	0.8583	Cd14										Set3
BICF2S23032482	2	38867141	C	T	TREND	24/184	17/213	2.092	1	0.148	Cd14										Set3
BICF2P706273	2	38888307	T	C	TREND	24/184	18/212	1.651	1	0.1989	Cd14										Set3
BICF2P876561	2	38896391	T	C	TREND	11/197	14/216	0.1263	1	0.7223	Cd14										Set3
BICF2S2378478	2	38909244	G	A	TREND	35/173	35/195	0.2151	1	0.6428	Cd14										Set3
BICF2P723944	2	38922832	G	A	TREND	4/204	5/225	0.03488	1	0.8519	Cd14										Set3
BICF2S23232848	2	38998310	T	G	TREND	5/203	4/226	0.2449	1	0.6207	Cd14										Set3
G166F28S173	2	39418316	A	G	TREND	24/184	35/195	1.134	1	0.287	Cd14										Set3
BICF2S23652444	2	39449264	A	G	TREND	24/184	36/194	1.406	1	0.2356	Cd14										Set3
BICF2S23636075	2	39459504	A	G	TREND	24/184	36/194	1.406	1	0.2356	Cd14										Set3
BICF2P448632	2	39503200	C	A	TREND	47/159	61/169	0.7036	1	0.4016	Cd14										Set3
BICF2P776203	2	39533328	G	T	TREND	6/202	13/217	1.716	1	0.1902	Cd14										Set3
BICF2P638331	2	39594720	C	T	TREND	25/181	38/190	1.642	1	0.2	Cd14										Set3
BICF2P676333	2	39621006	A	G	TREND	25/183	38/192	1.647	1	0.1993	Cd14										Set3	new_gene
TIGRP2P62894	4	6158712	G	A	TREND	11/197	12/218	0.001174	1	0.9727	Lyst										Set4
BICF2P1242218	4	6170824	G	A	TREND	11/197	11/219	0.06186	1	0.8036	Lyst										Set4
BICF2P317659	4	6179631	A	C	TREND	11/197	11/219	0.06186	1	0.8036	Lyst										Set4
BICF2G63057421	4	6191349	G	A	TREND	46/162	46/184	0.2632	1	0.608	Lyst										Set4
BICF2P1237813	4	6210786	G	T	TREND	11/197	11/219	0.06186	1	0.8036	Lyst										Set4
BICF2P274235	4	6222406	A	G	TREND	11/197	11/219	0.06186	1	0.8036	Lyst										Set4
BICF2P989111	4	6244333	A	C	TREND	11/197	11/219	0.06186	1	0.8036	Lyst										Set4
BICF2P95396	4	6245633	A	G	TREND	11/197	11/219	0.06186	1	0.8036	Lyst										Set4
BICF2P245083	4	6257565	G	A	TREND	53/155	49/181	1.063	1	0.3025	Lyst										Set4
BICF2P1130572	4	6291538	A	C	TREND	52/154	49/181	0.9397	1	0.3324	Lyst										Set4
BICF2P805558	4	6315088	A	G	TREND	11/197	11/219	0.06186	1	0.8036	Lyst										Set4
BICF2P1307386	4	6327131	G	A	TREND	10/198	11/219	0.0001585	1	0.99	Lyst										Set4
BICF2S23031445	4	6337007	G	A	TREND	45/161	41/189	1.124	1	0.2891	Lyst										Set4
BICF2P186482	4	6357458	G	A	TREND	10/198	11/219	0.0001585	1	0.99	Lyst										Set4
BICF2G63057432	4	6360637	C	T	TREND	6/202	6/224	0.03211	1	0.8578	Lyst										Set4
BICF2P1197455	4	6374026	A	G	TREND	56/152	52/178	1.051	1	0.3053	Lyst										Set4
BICF2P833847	4	6389320	G	T	TREND	56/152	52/178	1.051	1	0.3053	Lyst										Set4
BICF2S2448701	4	6399515	T	C	TREND	46/162	41/189	1.286	1	0.2568	Lyst										Set4
BICF2S22914411	4	6405669	G	A	TREND	46/162	41/189	1.286	1	0.2568	Lyst										Set4
BICF2G63057439	4	6424026	C	A	TREND	51/157	48/182	0.7941	1	0.3729	Lyst										Set4
BICF2G63057449	4	6544444	A	G	TREND	84/124	80/150	1.375	1	0.241	Lyst										Set4
BICF2G63057451	4	6588592	T	C	TREND	28/180	29/201	0.06424	1	0.7999	Lyst										Set4
BICF2G63057452	4	6590602	T	C	TREND	82/126	78/152	1.356	1	0.2442	Lyst										Set4
BICF2G63057455	4	6609132	G	A	TREND	84/124	79/151	1.59	1	0.2074	Lyst										Set4
BICF2G63057457	4	6615241	A	G	TREND	84/124	80/150	1.375	1	0.241	Lyst										Set4
BICF2G63057463	4	6631431	G	A	TREND	84/124	80/150	1.375	1	0.241	Lyst										Set4
BICF2G63057464	4	6635780	T	A	TREND	82/126	78/150	1.209	1	0.2715	Lyst										Set4
BICF2G63057471	4	6645526	C	T	TREND	82/126	80/150	0.9704	1	0.3246	Lyst										Set4
BICF2G63057475	4	6654494	G	A	TREND	82/126	80/150	0.9704	1	0.3246	Lyst										Set4
BICF2G63057485	4	6720333	T	G	TREND	86/122	82/148	1.371	1	0.2416	Lyst										Set4
BICF2P687585	4	6757481	G	T	TREND	9/199	5/225	1.692	1	0.1933	Lyst										Set4
BICF2G63057489	4	6783185	A	T	TREND	86/120	81/149	1.726	1	0.1889	Lyst										Set4
BICF2G63057491	4	6794826	G	A	TREND	88/120	81/149	2.063	1	0.1509	Lyst										Set4
BICF2G63057492	4	6801582	C	T	TREND	84/124	81/149	1.114	1	0.2913	Lyst										Set4
BICF2G63057496	4	6818455	T	C	TREND	84/124	81/149	1.114	1	0.2913	Lyst										Set4
BICF2G63057498	4	6825456	C	T	TREND	87/121	80/148	1.84	1	0.175	Lyst										Set4
BICF2G63057503	4	6834620	T	C	TREND	84/124	81/149	1.114	1	0.2913	Lyst										Set4
BICF2G63057508	4	6842536	T	G	TREND	85/123	81/149	1.337	1	0.2476	Lyst										Set4
BICF2P700303	4	6855751	C	A	TREND	88/120	82/148	1.826	1	0.1766	Lyst										Set4
BICF2G63057521	4	6871627	C	A	TREND	88/120	82/148	1.826	1	0.1766	Lyst										Set4
BICF2P956416	4	6899033	G	C	TREND	5/203	6/224	0.01922	1	0.8898	Lyst										Set4
BICF2G63057526	4	6900769	T	C	TREND	42/166	39/189	0.6199	1	0.4311	Lyst										Set4
TIGRP2P62923	4	6932239	G	A	TREND	49/159	43/187	1.501	1	0.2205	Lyst										Set4
BICF2P1236387	4	6936941	A	G	TREND	49/159	43/187	1.501	1	0.2205	Lyst										Set4
BICF2P1122274	4	6947739	A	T	TREND	5/203	6/224	0.01922	1	0.8898	Lyst										Set4
BICF2P1252836	4	6957083	A	G	TREND	49/159	43/187	1.501	1	0.2205	Lyst										Set4
TIGRP2P62929	4	6970934	A	T	TREND	7/201	4/226	1.211	1	0.2711	Lyst										Set4
BICF2P402805	4	6973459	A	T	TREND	4/204	6/224	0.2356	1	0.6274	Lyst										Set4
BICF2S23117377	4	6985363	T	C	TREND	49/159	43/187	1.501	1	0.2205	Lyst										Set4
BICF2G63057546	4	7000827	G	C	TREND	37/171	34/196	0.6756	1	0.4111	Lyst										Set4
BICF2G63057549	4	7008259	T	C	TREND	81/127	71/159	2.983	1	0.08412	Lyst										Set4
BICF2G63057553	4	7028112	A	G	TREND	29/179	30/200	0.07014	1	0.7911	Lyst										Set4
BICF2P81297	4	7043779	T	C	TREND	5/203	6/224	0.01922	1	0.8898	Lyst										Set4
BICF2G63057554	4	7060844	A	G	TREND	82/126	71/159	3.362	1	0.06672	Lyst										Set4
BICF2G63057555	4	7061333	A	G	TREND	82/126	71/159	3.362	1	0.06672	Lyst										Set4
BICF2G63057561	4	7075096	A	G	TREND	82/126	71/159	3.362	1	0.06672	Lyst										Set4
BICF2P801478	4	7090918	A	G	TREND	4/204	6/222	0.2495	1	0.6174	Lyst										Set4
BICF2P576390	4	7118169	T	A	TREND	3/203	7/223	1.251	1	0.2634	Lyst										Set4
TIGRP2P62959	4	7126879	T	G	TREND	4/204	6/224	0.2356	1	0.6274	Lyst										Set4
BICF2P1426679	4	7130849	G	A	TREND	61/147	54/176	1.806	1	0.179	Lyst										Set4
BICF2G63057568	4	7143050	G	T	TREND	89/119	82/148	2.11	1	0.1464	Lyst										Set4
BICF2P1033333	4	7164485	G	A	TREND	89/119	82/148	2.11	1	0.1464	Lyst										Set4
BICF2P341667	4	7198957	A	G	TREND	89/119	82/146	1.922	1	0.1656	Lyst										Set4
BICF2G63057589	4	7227121	A	C	TREND	57/151	48/182	2.413	1	0.1203	Lyst										Set4
BICF2P410115	4	7241464	A	G	TREND	4/204	6/224	0.2356	1	0.6274	Lyst										Set4
TIGRP2P62968	4	7247079	A	G	TREND	4/204	6/224	0.2356	1	0.6274	Lyst										Set4
BICF2G63057605	4	7271836	G	A	TREND	57/151	48/182	2.413	1	0.1203	Lyst										Set4
TIGRP2P62972	4	7279584	G	A	TREND	4/204	6/224	0.2356	1	0.6274	Lyst										Set4
TIGRP2P62975	4	7291990	C	T	TREND	4/204	6/224	0.2356	1	0.6274	Lyst										Set4
BICF2P233401	4	7310265	T	C	TREND	7/201	4/226	1.211	1	0.2711	Lyst										Set4
TIGRP2P62983	4	7314362	G	A	TREND	36/172	32/198	0.8496	1	0.3567	Lyst										Set4
BICF2P1031353	4	7326788	C	T	TREND	36/170	32/198	0.9282	1	0.3353	Lyst										Set4
TIGRP2P62996	4	7338572	T	C	TREND	36/172	32/198	0.8496	1	0.3567	Lyst										Set4
TIGRP2P63007	4	7351720	A	G	TREND	7/201	4/226	1.211	1	0.2711	Lyst										Set4
BICF2P21473	4	7354935	T	C	TREND	7/201	4/226	1.211	1	0.2711	Lyst										Set4
BICF2P434574	4	7366396	G	T	TREND	7/201	4/226	1.211	1	0.2711	Lyst										Set4
BICF2P683275	4	7376904	C	T	TREND	40/168	38/192	0.4606	1	0.4973	Lyst										Set4
BICF2G63057614	4	7383604	G	A	TREND	43/165	43/187	0.2332	1	0.6292	Lyst										Set4
BICF2S23411611	4	7405307	A	C	TREND	29/179	28/202	0.2762	1	0.5992	Lyst										Set4
TIGRP2P63027	4	7420295	A	G	TREND	7/201	4/224	1.178	1	0.2777	Lyst										Set4
BICF2P70307	4	7429752	G	A	TREND	7/201	4/226	1.211	1	0.2711	Lyst										Set4
BICF2P1176684	4	7464030	G	A	TREND	33/175	34/196	0.08434	1	0.7715	Lyst										Set4
BICF2P1298828	4	7483909	A	G	TREND	40/168	38/192	0.4606	1	0.4973	Lyst										Set4
BICF2P935399	4	7486439	T	C	TREND	40/168	38/192	0.4606	1	0.4973	Lyst										Set4
BICF2G63057626	4	7494823	A	C	TREND	4/204	5/225	0.03488	1	0.8519	Lyst										Set4
BICF2P57492	4	7498455	G	A	TREND	40/168	38/192	0.4606	1	0.4973	Lyst										Set4
BICF2P217906	4	7518301	A	G	TREND	40/168	38/192	0.4606	1	0.4973	Lyst										Set4
BICF2P1410435	4	7521826	C	A	TREND	40/168	37/191	0.5641	1	0.4526	Lyst										Set4
BICF2P630630	4	7525804	G	A	TREND	40/168	38/192	0.4606	1	0.4973	Lyst										Set4
TIGRP2P63061	4	7553770	A	G	TREND	7/201	4/226	1.211	1	0.2711	Lyst										Set4
BICF2P1431993	4	7555899	A	G	TREND	40/168	38/192	0.4606	1	0.4973	Lyst										Set4
BICF2P334706	4	7574864	G	T	TREND	40/168	38/192	0.4606	1	0.4973	Lyst										Set4
TIGRP2P63066	4	7581773	A	G	TREND	4/204	6/224	0.2356	1	0.6274	Lyst										Set4
BICF2P1233903	4	7593955	A	G	TREND	40/168	38/192	0.4606	1	0.4973	Lyst										Set4
BICF2P1233899	4	7594835	T	G	TREND	40/168	38/192	0.4606	1	0.4973	Lyst										Set4
BICF2P659095	4	7605202	T	C	TREND	40/168	38/192	0.4606	1	0.4973	Lyst										Set4
BICF2P573567	4	7634321	T	C	TREND	4/204	6/224	0.2356	1	0.6274	Lyst										Set4
BICF2G63057631	4	7649517	T	G	TREND	3/205	5/225	0.3322	1	0.5644	Lyst										Set4
BICF2G63057633	4	7663163	A	G	TREND	89/119	81/147	2.167	1	0.141	Lyst										Set4
BICF2S23011204	4	7675681	G	A	TREND	36/172	31/197	1.014	1	0.3139	Lyst										Set4
BICF2P260050	4	7691508	C	T	TREND	40/168	38/192	0.4606	1	0.4973	Lyst										Set4
BICF2P1370034	4	7711390	G	A	TREND	36/172	32/198	0.8496	1	0.3567	Lyst										Set4
BICF2P38235	4	7727921	T	C	TREND	7/201	4/226	1.211	1	0.2711	Lyst										Set4
BICF2P293789	4	7735301	A	G	TREND	40/168	38/192	0.4606	1	0.4973	Lyst										Set4
BICF2P222374	4	7778723	G	T	TREND	36/172	32/198	0.8496	1	0.3567	Lyst										Set4
BICF2G63057646	4	7793581	T	C	TREND	49/159	43/187	1.501	1	0.2205	Lyst										Set4
BICF2G63057649	4	7812047	G	A	TREND	85/123	75/155	3.045	1	0.08098	Lyst										Set4
BICF2P270624	4	7830135	A	G	TREND	85/123	75/155	3.045	1	0.08098	Lyst										Set4
BICF2G63057663	4	7835568	C	T	TREND	85/123	75/155	3.045	1	0.08098	Lyst										Set4
BICF2G63057670	4	7844211	C	T	TREND	83/125	73/155	2.722	1	0.09899	Lyst										Set4
BICF2G63057671	4	7857394	C	T	TREND	84/124	75/155	2.689	1	0.101	Lyst										Set4
BICF2G63057680	4	7883123	G	A	TREND	39/169	35/195	0.8653	1	0.3523	Lyst										Set4
BICF2G63057681	4	7891039	A	T	TREND	3/205	5/225	0.3322	1	0.5644	Lyst										Set4
BICF2G63057688	4	7923340	A	G	TREND	3/205	5/225	0.3322	1	0.5644	Lyst										Set4
BICF2P1092567	4	7925311	G	A	TREND	83/125	74/156	2.636	1	0.1045	Lyst										Set4
BICF2G63057691	4	7935672	A	G	TREND	83/125	74/156	2.636	1	0.1045	Lyst										Set4
BICF2G63057694	4	7966609	G	A	TREND	41/167	35/195	1.388	1	0.2388	Lyst										Set4
BICF2G63057695	4	7976984	C	A	TREND	54/154	54/176	0.3251	1	0.5685	Lyst										Set4
BICF2P1347658	4	7987895	T	C	TREND	7/201	9/221	0.08525	1	0.7703	Lyst										Set4
BICF2G63057732	4	7994360	G	A	TREND	7/201	9/219	0.09547	1	0.7573	Lyst										Set4
BICF2G63057752	4	8005363	C	T	TREND	7/201	9/221	0.08525	1	0.7703	Lyst										Set4
BICF2G63057755	4	8015234	C	T	TREND	7/201	9/221	0.08525	1	0.7703	Lyst										Set4
BICF2G63057765	4	8041033	G	A	TREND	89/119	82/148	2.11	1	0.1464	Lyst										Set4
BICF2G63057766	4	8058830	G	A	TREND	88/120	80/150	2.313	1	0.1283	Lyst										Set4
BICF2P495653	4	8075573	A	T	TREND	56/152	49/181	1.743	1	0.1868	Lyst										Set4
BICF2P1120579	4	8089385	C	T	TREND	81/127	73/157	2.183	1	0.1395	Lyst										Set4
BICF2P366255	4	8091513	G	A	TREND	79/129	68/162	3.071	1	0.0797	Lyst										Set4
BICF2P321488	4	8106503	A	G	TREND	79/129	67/161	3.178	1	0.07462	Lyst										Set4
BICF2P1318478	4	8109182	A	G	TREND	79/129	68/162	3.071	1	0.0797	Lyst										Set4
BICF2P786276	4	8138722	A	G	TREND	2/206	5/225	1.038	1	0.3084	Lyst										Set4
BICF2P579549	4	8145474	G	A	TREND	2/206	5/225	1.038	1	0.3084	Lyst										Set4
TIGRP2P63131	4	8154010	T	C	TREND	55/153	46/184	2.352	1	0.1251	Lyst										Set4
BICF2P1032763	4	8165628	A	G	TREND	27/181	27/203	0.1301	1	0.7183	Lyst										Set4
BICF2G63057771	4	8178825	C	T	TREND	89/119	83/147	1.807	1	0.1789	Lyst										Set4
BICF2P1331914	4	8198791	A	G	TREND	2/206	5/225	1.038	1	0.3084	Lyst										Set4
BICF2G63057773	4	8220511	T	A	TREND	4/204	6/224	0.2356	1	0.6274	Lyst										Set4
BICF2P616722	4	8231317	A	G	TREND	54/154	45/185	2.323	1	0.1275	Lyst										Set4
BICF2P1394753	4	8240415	G	A	TREND	50/158	46/184	1.001	1	0.317	Lyst										Set4
BICF2G63057775	4	8251596	G	A	TREND	56/152	59/171	0.08528	1	0.7703	Lyst										Set4
BICF2G63057780	4	8258918	T	C	TREND	46/162	47/183	0.1743	1	0.6763	Lyst										Set4
BICF2G63057784	4	8271420	C	T	TREND	72/132	75/153	0.2504	1	0.6168	Lyst										Set4
BICF2G63057801	4	8278534	T	G	TREND	46/162	47/183	0.1743	1	0.6763	Lyst										Set4	new_gene
BICF2S23053537	4	53395743	T	C	TREND	69/139	86/144	0.8084	1	0.3686	il12p40										Set5
BICF2S23520750	4	53411124	A	C	TREND	19/189	23/207	0.09442	1	0.7586	il12p40										Set5
TIGRP2P62395	4	53435900	C	T	TREND	91/117	112/118	1.019	1	0.3128	il12p40										Set5
TIGRP2P62404	4	53466389	C	T	TREND	73/135	87/143	0.3329	1	0.564	il12p40										Set5
TIGRP2P62408	4	53478121	G	T	TREND	73/135	87/143	0.3329	1	0.564	il12p40										Set5
BICF2P1266966	4	53505610	C	T	TREND	88/120	110/120	1.289	1	0.2562	il12p40										Set5
BICF2S22963071	4	53510716	A	G	TREND	85/123	108/122	1.572	1	0.2099	il12p40										Set5
TIGRP2P62438	4	53536979	T	C	TREND	20/186	23/205	0.01753	1	0.8947	il12p40										Set5
TIGRP2P62450	4	53559350	A	G	TREND	91/117	110/120	0.6941	1	0.4048	il12p40										Set5
BICF2P7618	4	53575173	C	T	TREND	91/117	109/121	0.5596	1	0.4544	il12p40										Set5
BICF2S23759633	4	53595543	G	A	TREND	25/183	24/206	0.2609	1	0.6095	il12p40										Set5
BICF2P434244	4	53605979	G	A	TREND	71/137	86/144	0.4767	1	0.4899	il12p40										Set5
BICF2P1084036	4	53617581	A	G	TREND	87/121	106/124	0.7689	1	0.3806	il12p40										Set5
BICF2S23055148	4	53635950	A	G	TREND	18/190	21/209	0.03191	1	0.8582	il12p40										Set5
BICF2S23056008	4	53697581	G	A	TREND	102/106	103/127	0.7528	1	0.3856	il12p40										Set5
BICF2S23016185	4	53746544	T	A	TREND	88/120	107/123	0.7912	1	0.3737	il12p40										Set5
BICF2S23748103	4	53753367	T	C	TREND	2/206	6/224	1.684	1	0.1944	il12p40										Set5
BICF2P1380852	4	53764613	T	C	TREND	101/107	98/132	1.537	1	0.2151	il12p40										Set5
TIGRP2P62484	4	53809210	G	A	TREND	101/107	100/130	1.117	1	0.2906	il12p40										Set5
TIGRP2P62485	4	53835202	A	G	TREND	99/109	100/130	0.7232	1	0.3951	il12p40										Set5
BICF2S23621461	4	53891031	T	C	TREND	84/124	104/126	0.9922	1	0.3192	il12p40										Set5
BICF2S23750016	4	53919924	T	C	TREND	75/133	95/135	1.291	1	0.2559	il12p40										Set5
BICF2P740878	4	53924180	A	G	TREND	3/205	4/226	0.04803	1	0.8265	il12p40										Set5
BICF2P1437657	4	53970636	C	T	TREND	4/204	6/224	0.2356	1	0.6274	il12p40										Set5
BICF2P1069492	4	53982893	T	C	TREND	3/205	4/226	0.0622	1	0.8031	il12p40										Set5
BICF2P251499	4	54014202	T	C	TREND	102/106	104/126	0.6337	1	0.426	il12p40										Set5
BICF2P617619	4	54019707	A	G	TREND	7/201	8/222	0.003816	1	0.9507	il12p40										Set5
BICF2P605	4	54027304	C	T	TREND	6/202	7/223	0.009873	1	0.9208	il12p40										Set5
BICF2P1109084	4	54039917	G	T	TREND	3/205	5/225	0.3322	1	0.5644	il12p40										Set5
BICF2P1337748	4	54053135	C	T	TREND	101/107	118/112	0.3222	1	0.5703	il12p40										Set5
BICF2P1337750	4	54053915	T	C	TREND	100/108	117/113	0.3392	1	0.5603	il12p40										Set5
BICF2P1319901	4	54100216	G	A	TREND	106/102	104/126	1.377	1	0.2406	il12p40										Set5
BICF2P970243	4	54121269	A	G	TREND	97/111	117/113	0.788	1	0.3747	il12p40										Set5
BICF2S2327823	4	54137520	T	C	TREND	100/108	97/133	1.518	1	0.2179	il12p40										Set5
BICF2P1344623	4	54144200	T	C	TREND	12/196	10/220	0.4436	1	0.5054	il12p40										Set5
BICF2P123835	4	54165378	T	A	TREND	99/109	115/113	0.3363	1	0.562	il12p40										Set5
BICF2P822868	4	54184629	T	A	TREND	97/111	116/114	0.629	1	0.4277	il12p40										Set5
BICF2P33343	4	54192756	T	C	TREND	9/199	15/215	0.9861	1	0.3207	il12p40										Set5
BICF2P1423424	4	54205879	T	C	TREND	97/111	116/114	0.629	1	0.4277	il12p40										Set5
BICF2P1423420	4	54209037	T	C	TREND	97/111	116/114	0.629	1	0.4277	il12p40										Set5
BICF2P997161	4	54214364	G	A	TREND	10/198	16/212	0.9301	1	0.3348	il12p40										Set5
BICF2P333906	4	54215654	A	T	TREND	10/198	13/217	0.1511	1	0.6975	il12p40										Set5
BICF2S23524637	4	54232048	A	G	TREND	94/112	116/114	1.015	1	0.3137	il12p40										Set5
TIGRP2P62577	4	54235265	G	A	TREND	4/204	11/219	2.8	1	0.09428	il12p40										Set5
BICF2P896562	4	54250724	C	T	TREND	95/113	117/113	1.188	1	0.2758	il12p40										Set5
BICF2S22920182	4	54279867	T	C	TREND	94/112	122/108	2.367	1	0.1239	il12p40										Set5
TIGRP2P62592	4	54285075	G	A	TREND	95/113	121/109	2.074	1	0.1498	il12p40										Set5
BICF2P459875	4	54294745	A	G	TREND	109/99	106/124	1.676	1	0.1955	il12p40										Set5
BICF2P1368693	4	54307082	T	C	TREND	106/102	106/124	1.045	1	0.3067	il12p40										Set5
BICF2P1035403	4	54317854	C	T	TREND	7/201	3/227	2.129	1	0.1445	il12p40										Set5
BICF2P1259006	4	54334468	A	G	TREND	104/104	102/128	1.338	1	0.2474	il12p40										Set5
TIGRP2P62637	4	54349014	T	G	TREND	97/111	119/111	1.188	1	0.2758	il12p40										Set5
BICF2S23752774	4	54390575	T	C	TREND	1/207	6/224	3.197	1	0.07378	il12p40										Set5
BICF2S22935663	4	54409972	T	C	TREND	97/111	117/113	0.788	1	0.3747	il12p40										Set5
TIGRP2P62666	4	54428309	G	A	TREND	107/101	106/124	1.227	1	0.268	il12p40										Set5
BICF2P1232207	4	54430736	A	C	TREND	107/101	105/123	1.232	1	0.2671	il12p40										Set5
BICF2P289018	4	54448832	T	C	TREND	95/113	117/113	1.21	1	0.2714	il12p40										Set5
BICF2P925462	4	54460370	T	C	TREND	95/113	117/113	1.21	1	0.2714	il12p40										Set5
BICF2P884292	4	54467999	C	G	TREND	95/113	117/113	1.21	1	0.2714	il12p40										Set5
BICF2S23544352	4	54479822	T	C	TREND	95/113	117/113	1.21	1	0.2714	il12p40										Set5
BICF2P841324	4	54507103	A	T	TREND	94/114	116/114	1.233	1	0.2668	il12p40										Set5
BICF2P886411	4	54544604	T	G	TREND	94/114	116/114	1.233	1	0.2668	il12p40										Set5
BICF2S23751959	4	54564862	C	T	TREND	94/114	122/108	2.706	1	0.09994	il12p40										Set5
BICF2P642448	4	54571076	A	G	TREND	106/102	105/125	1.229	1	0.2676	il12p40										Set5
TIGRP2P62720	4	54590142	C	T	TREND	105/101	104/126	1.393	1	0.238	il12p40										Set5
TIGRP2P62723	4	54593332	T	C	TREND	105/101	103/125	1.401	1	0.2366	il12p40										Set5
BICF2P707942	4	54611948	G	T	TREND	89/119	117/113	2.997	1	0.0834	il12p40										Set5
BICF2P498764	4	54650762	A	G	TREND	103/105	95/135	3.075	1	0.0795	il12p40										Set5
TIGRP2P62743	4	54674342	C	A	TREND	97/111	93/137	1.716	1	0.1902	il12p40										Set5
BICF2P186826	4	54687245	T	C	TREND	6/202	6/224	0.03211	1	0.8578	il12p40										Set5
BICF2S22949462	4	54856243	A	G	TREND	97/111	123/107	2.094	1	0.1479	il12p40										Set5
BICF2P1073999	4	54881004	A	G	TREND	6/202	4/226	0.6578	1	0.4174	il12p40										Set5
BICF2S23319018	4	54986209	G	T	TREND	102/106	104/126	0.6454	1	0.4218	il12p40										Set5
BICF2P651777	4	55018947	T	C	TREND	6/202	10/220	0.6906	1	0.406	il12p40										Set5
BICF2P393909	4	55027654	A	G	TREND	106/102	104/126	1.538	1	0.2149	il12p40										Set5
BICF2P1166633	4	55041137	C	T	TREND	106/102	104/126	1.538	1	0.2149	il12p40										Set5
BICF2P1020104	4	55095516	C	T	TREND	10/198	12/218	0.04058	1	0.8404	il12p40										Set5
BICF2P353680	4	55102822	T	A	TREND	100/108	99/131	1.142	1	0.2853	il12p40										Set5
BICF2S23015600	4	55108298	T	G	TREND	92/116	91/139	1.001	1	0.3172	il12p40										Set5
BICF2P545279	4	55122109	G	A	TREND	103/105	100/130	1.731	1	0.1882	il12p40										Set5
BICF2S23515816	4	55132798	G	A	TREND	93/115	92/138	1.034	1	0.3093	il12p40										Set5
BICF2S23128926	4	55146638	C	A	TREND	98/110	95/135	1.601	1	0.2058	il12p40										Set5
BICF2P469955	4	55160840	C	T	TREND	9/199	5/225	1.692	1	0.1933	il12p40										Set5
BICF2S23748791	4	55188253	G	A	TREND	102/106	94/136	3.174	1	0.07483	il12p40										Set5
BICF2P158282	4	55190642	T	C	TREND	95/113	90/140	1.956	1	0.162	il12p40										Set5
BICF2S22952755	4	55221626	C	T	TREND	13/195	13/217	0.06863	1	0.7933	il12p40										Set5
BICF2S22963249	4	55235852	G	T	TREND	97/111	94/136	1.44	1	0.2301	il12p40										Set5
G301F31S261	4	55258849	C	T	TREND	104/104	101/129	1.655	1	0.1983	il12p40										Set5
BICF2P1005965	4	55290886	G	A	TREND	105/103	104/126	1.256	1	0.2625	il12p40										Set5
TIGRP2P63314	4	55353154	A	C	TREND	6/202	4/226	0.6578	1	0.4174	il12p40										Set5
TIGRP2P63328	4	55379716	G	A	TREND	7/201	4/226	1.211	1	0.2711	il12p40										Set5	new_gene
BICF2P1195331	4	61193023	T	C	TREND	47/161	66/164	2.262	1	0.1326	Csf1r										Set6
BICF2S23615329	4	61207032	G	C	TREND	44/164	63/167	2.426	1	0.1193	Csf1r										Set6
BICF2S2299178	4	61217694	G	T	TREND	8/200	10/220	0.07288	1	0.7872	Csf1r										Set6
BICF2S23028099	4	61232305	C	T	TREND	77/131	102/128	2.408	1	0.1207	Csf1r										Set6
BICF2S23619712	4	61251694	T	G	TREND	9/199	12/218	0.1998	1	0.6549	Csf1r										Set6
BICF2P641174	4	61270420	T	C	TREND	115/93	99/131	6.469	1	0.01098	Csf1r										Set6
BICF2P451886	4	61276119	C	T	TREND	53/153	77/153	3.216	1	0.0729	Csf1r										Set6
BICF2P299034	4	61295733	G	A	TREND	47/161	63/167	1.298	1	0.2546	Csf1r										Set6
BICF2P946581	4	61325046	T	C	TREND	46/162	61/169	1.123	1	0.2893	Csf1r										Set6
BICF2P946582	4	61325444	A	G	TREND	47/161	62/168	1.099	1	0.2944	Csf1r										Set6
BICF2S23727494	4	61338458	C	T	TREND	53/155	71/159	1.658	1	0.1979	Csf1r										Set6
BICF2P920830	4	61344855	C	T	TREND	53/155	71/159	1.658	1	0.1979	Csf1r										Set6
BICF2S23436387	4	61360724	T	G	TREND	52/156	71/159	2.012	1	0.1561	Csf1r										Set6
BICF2P1249955	4	61364806	C	A	TREND	51/157	66/164	0.943	1	0.3315	Csf1r										Set6
BICF2P681697	4	61391527	A	C	TREND	45/163	62/168	1.679	1	0.1951	Csf1r										Set6
BICF2P394227	4	61404857	G	C	TREND	52/156	70/160	1.569	1	0.2103	Csf1r										Set6
BICF2P1258240	4	61418151	A	G	TREND	75/133	96/134	1.337	1	0.2475	Csf1r										Set6
BICF2P243418	4	61422410	T	C	TREND	45/161	61/169	1.288	1	0.2564	Csf1r										Set6
BICF2P264579	4	61462062	A	G	TREND	45/163	61/169	1.416	1	0.2341	Csf1r										Set6
BICF2P723805	4	61467505	A	G	TREND	45/163	61/169	1.416	1	0.2341	Csf1r										Set6
BICF2P1148000	4	61490843	G	A	TREND	45/163	61/169	1.416	1	0.2341	Csf1r										Set6
BICF2P574168	4	61505870	T	C	TREND	45/163	61/169	1.416	1	0.2341	Csf1r										Set6
BICF2P1176701	4	61520227	T	C	TREND	45/163	61/169	1.416	1	0.2341	Csf1r										Set6
BICF2P1063985	4	61529015	A	G	TREND	45/163	61/169	1.416	1	0.2341	Csf1r										Set6
BICF2P1131641	4	61547170	A	G	TREND	45/163	61/169	1.416	1	0.2341	Csf1r										Set6
BICF2P1248857	4	61564820	T	C	TREND	45/163	62/168	1.679	1	0.1951	Csf1r										Set6
BICF2P983362	4	61572716	A	G	TREND	112/94	87/143	11.24	1	0.0007999	Csf1r										Set6
BICF2P200039	4	61585028	A	G	TREND	114/94	87/143	11.84	1	0.0005798	Csf1r										Set6
BICF2P878530	4	61600371	T	C	TREND	114/94	88/142	11.13	1	0.0008492	Csf1r										Set6
BICF2P779040	4	61672112	C	A	TREND	30/178	47/183	2.705	1	0.1001	Csf1r										Set6
BICF2P709901	4	61674531	C	A	TREND	29/177	47/183	3.015	1	0.08249	Csf1r										Set6
BICF2P291821	4	61686340	A	G	TREND	36/172	49/179	1.26	1	0.2616	Csf1r										Set6
BICF2S23254200	4	61716200	A	G	TREND	5/203	4/226	0.2449	1	0.6207	Csf1r										Set6
BICF2P199290	4	61730697	A	G	TREND	26/182	41/189	2.402	1	0.1212	Csf1r										Set6
BICF2P937753	4	61737052	C	T	TREND	32/176	44/186	1.126	1	0.2887	Csf1r										Set6
BICF2S23738509	4	61803802	C	T	TREND	32/176	42/188	0.6709	1	0.4128	Csf1r										Set6
BICF2S23253898	4	61817385	G	A	TREND	7/201	5/225	0.5988	1	0.4391	Csf1r										Set6
BICF2P296858	4	61866627	G	A	TREND	42/166	60/170	2.173	1	0.1404	Csf1r										Set6
BICF2S2297628	4	61874376	T	A	TREND	67/141	100/128	6.01	1	0.01423	Csf1r										Set6
BICF2S2336418	4	61895853	C	G	TREND	99/109	80/150	7.362	1	0.006662	Csf1r										Set6
BICF2S23617428	4	61907517	C	T	TREND	74/134	40/190	17.45	1	2.947e-05	Csf1r										Set6
BICF2P708163	4	61916990	A	G	TREND	49/159	63/167	0.871	1	0.3507	Csf1r										Set6
BICF2P1241909	4	61932564	A	G	TREND	116/92	100/130	6.398	1	0.01143	Csf1r										Set6
BICF2P892568	4	61948760	T	C	TREND	25/183	40/190	2.392	1	0.1219	Csf1r										Set6
BICF2S23445791	4	61954645	A	C	TREND	28/180	41/189	1.538	1	0.2149	Csf1r										Set6
BICF2P319521	4	61965873	T	G	TREND	41/167	61/169	2.901	1	0.08855	Csf1r										Set6
BICF2P162273	4	61973778	C	T	TREND	69/139	103/127	6.265	1	0.01231	Csf1r										Set6
BICF2P530778	4	61995697	C	A	TREND	26/182	38/192	1.399	1	0.2368	Csf1r										Set6
BICF2P193083	4	62000359	A	G	TREND	67/141	94/136	3.427	1	0.06413	Csf1r										Set6
BICF2P735596	4	62008561	C	A	TREND	86/122	119/111	4.651	1	0.03104	Csf1r										Set6
BICF2P735595	4	62008968	G	A	TREND	86/122	119/111	4.651	1	0.03104	Csf1r										Set6
BICF2P649117	4	62042052	A	G	TREND	74/134	96/134	1.78	1	0.1821	Csf1r										Set6
BICF2S23541629	4	62087661	G	A	TREND	72/136	100/130	3.724	1	0.05364	Csf1r										Set6
BICF2S23019335	4	62110982	T	C	TREND	104/104	81/149	9.442	1	0.002121	Csf1r										Set6
BICF2S22947948	4	62113181	A	C	TREND	46/162	64/166	1.981	1	0.1593	Csf1r										Set6
G308F52S36	4	62146465	T	C	TREND	62/146	78/152	0.8023	1	0.3704	Csf1r										Set6
BICF2S23015416	4	62189760	C	T	TREND	38/170	56/174	2.613	1	0.106	Csf1r										Set6
BICF2S23350983	4	62208029	A	C	TREND	48/160	65/165	1.483	1	0.2233	Csf1r										Set6
BICF2S23212056	4	62236340	A	C	TREND	39/169	47/183	0.199	1	0.6555	Csf1r										Set6
BICF2S2328062	4	62270135	A	G	TREND	25/183	32/198	0.3289	1	0.5663	Csf1r										Set6
BICF2P1155751	4	62341392	A	T	TREND	70/138	101/127	5.224	1	0.02228	Csf1r										Set6
BICF2P931611	4	62349013	A	G	TREND	62/146	94/136	6.043	1	0.01396	Csf1r										Set6
BICF2P651403	4	62359925	G	A	TREND	5/203	7/223	0.1726	1	0.6778	Csf1r										Set6
BICF2S23438708	4	62374789	A	G	TREND	33/175	39/191	0.09138	1	0.7624	Csf1r										Set6
BICF2P1357977	4	62390942	T	A	TREND	35/173	51/179	2.065	1	0.1507	Csf1r										Set6
BICF2S23156791	4	62466241	T	G	TREND	64/144	91/137	4.096	1	0.04299	Csf1r										Set6
BICF2P442746	4	62483735	C	A	TREND	114/94	95/135	7.82	1	0.005166	Csf1r										Set6
BICF2P1326185	4	62545378	T	C	TREND	27/181	38/192	1.005	1	0.3162	Csf1r										Set6
BICF2P794858	4	62548928	T	G	TREND	26/182	37/193	1.045	1	0.3066	Csf1r										Set6
BICF2P226562	4	62556602	G	A	TREND	73/135	90/140	0.7231	1	0.3951	Csf1r										Set6
BICF2P1010969	4	62568715	A	G	TREND	8/200	9/221	0.001365	1	0.9705	Csf1r										Set6
BICF2S23027541	4	62578491	T	C	TREND	38/170	53/177	1.532	1	0.2158	Csf1r										Set6
BICF2P1268706	4	62584582	A	G	TREND	8/200	10/220	0.06501	1	0.7987	Csf1r										Set6
BICF2P578038	4	62595737	T	C	TREND	8/200	10/220	0.06501	1	0.7987	Csf1r										Set6
BICF2P1387507	4	62614338	C	T	TREND	80/128	101/129	1.276	1	0.2586	Csf1r										Set6
BICF2P1054355	4	62617885	C	T	TREND	81/127	109/121	3.129	1	0.07693	Csf1r										Set6
BICF2P153616	4	62653888	A	G	TREND	110/98	104/126	2.406	1	0.1209	Csf1r										Set6
BICF2S22963284	4	62697696	T	C	TREND	1/207	6/224	3.197	1	0.07378	Csf1r										Set6
BICF2P29608	4	62699303	A	G	TREND	73/135	94/136	1.509	1	0.2192	Csf1r										Set6
BICF2P640025	4	62703419	T	C	TREND	55/153	88/142	6.209	1	0.01271	Csf1r										Set6
BICF2S2307254	4	62711827	A	G	TREND	98/110	73/157	10.52	1	0.001179	Csf1r										Set6
BICF2S23023642	4	62721397	T	G	TREND	81/127	107/123	2.441	1	0.1182	Csf1r										Set6
BICF2P894473	4	62753851	C	G	TREND	107/101	94/136	4.67	1	0.0307	Csf1r										Set6
BICF2P1061091	4	62755993	T	C	TREND	27/181	42/188	2.251	1	0.1336	Csf1r										Set6
BICF2S23523121	4	62770207	A	G	TREND	10/198	23/207	4.602	1	0.03194	Csf1r										Set6
BICF2S236372	4	62803496	G	T	TREND	90/118	117/113	2.623	1	0.1053	Csf1r										Set6
BICF2P288002	4	62839808	A	G	TREND	29/179	51/179	5.004	1	0.02528	Csf1r										Set6
BICF2P1300820	4	62886991	A	C	TREND	35/173	65/165	8.193	1	0.004205	Csf1r										Set6
BICF2S22912623	4	62897473	C	T	TREND	27/181	49/181	5.378	1	0.02039	Csf1r										Set6
BICF2P1085102	4	62918669	C	G	TREND	40/168	70/160	7.437	1	0.006389	Csf1r										Set6
BICF2P478461	4	62931544	T	C	TREND	95/113	121/109	2.002	1	0.1571	Csf1r										Set6
BICF2P59126	4	62939610	C	T	TREND	95/113	123/107	2.534	1	0.1114	Csf1r										Set6
BICF2P414673	4	62951298	C	A	TREND	84/122	58/172	10.67	1	0.001089	Csf1r										Set6
BICF2P414674	4	62951479	C	T	TREND	113/95	106/124	2.849	1	0.09141	Csf1r										Set6
BICF2P337062	4	62953748	A	G	TREND	112/96	106/124	2.549	1	0.1104	Csf1r										Set6
BICF2S23651695	4	62963273	G	A	TREND	112/96	106/124	2.549	1	0.1104	Csf1r										Set6
BICF2P219243	4	62974189	T	C	TREND	85/123	57/173	11.68	1	0.0006312	Csf1r										Set6
BICF2P1346856	4	62990221	A	G	TREND	85/123	58/172	11.09	1	0.0008679	Csf1r										Set6
BICF2P484542	4	62997940	C	T	TREND	95/113	123/107	2.579	1	0.1083	Csf1r										Set6
BICF2P484540	4	62998454	T	C	TREND	113/95	106/124	2.849	1	0.09141	Csf1r										Set6
BICF2P27910	4	63009382	T	A	TREND	96/112	122/108	2.01	1	0.1563	Csf1r										Set6
BICF2P1463018	4	63073949	G	A	TREND	83/125	98/132	0.3142	1	0.5751	Csf1r										Set6
BICF2S2321391	4	63089977	T	C	TREND	82/126	98/132	0.4411	1	0.5066	Csf1r										Set6
BICF2S23114849	4	63100790	A	C	TREND	82/126	99/131	0.5629	1	0.4531	Csf1r										Set6
BICF2P316701	4	63103531	A	G	TREND	98/110	83/147	5.318	1	0.0211	Csf1r										Set6
BICF2P752180	4	63122809	A	C	TREND	82/126	99/131	0.5629	1	0.4531	Csf1r										Set6
BICF2P459894	4	63123949	T	G	TREND	82/126	99/131	0.5629	1	0.4531	Csf1r										Set6
BICF2P919071	4	63129629	C	T	TREND	99/109	83/147	5.722	1	0.01675	Csf1r										Set6
BICF2P701190	4	63137647	T	C	TREND	99/109	83/147	5.722	1	0.01675	Csf1r										Set6
BICF2P713645	4	63149523	A	G	TREND	99/109	82/146	5.795	1	0.01608	Csf1r										Set6
BICF2P1075206	4	63182886	C	G	TREND	24/184	44/186	4.529	1	0.03333	Csf1r										Set6
BICF2P1510376	4	63190985	G	A	TREND	120/88	95/135	10.2	1	0.001402	Csf1r										Set6
BICF2P381160	4	63198278	G	A	TREND	58/150	82/146	3.157	1	0.07562	Csf1r										Set6	new_gene
BICF2S23044214	4	70455774	G	A	TREND	64/144	95/135	5.228	1	0.02223	C6										Set7
BICF2P1085747	4	70461594	T	C	TREND	72/136	106/124	5.977	1	0.01449	C6										Set7
BICF2P1086149	4	70473050	G	A	TREND	66/142	97/133	4.937	1	0.02629	C6										Set7
BICF2P220220	4	70485418	A	G	TREND	63/145	93/137	4.882	1	0.02713	C6										Set7
BICF2P1406187	4	70501512	A	C	TREND	66/142	99/131	5.633	1	0.01762	C6										Set7
BICF2P1381176	4	70512885	A	G	TREND	0/208	7/223	6.539	1	0.01055	C6										Set7
BICF2P676099	4	70523477	C	T	TREND	34/174	58/172	5.277	1	0.02161	C6										Set7
BICF2P815932	4	70539446	A	G	TREND	110/98	77/153	15.1	1	0.000102	C6										Set7
BICF2P516267	4	70541520	C	T	TREND	111/95	81/149	13.43	1	0.0002473	C6										Set7
BICF2P569258	4	70570293	A	G	TREND	107/101	72/158	16.07	1	6.09e-05	C6										Set7
BICF2P450429	4	70600078	T	C	TREND	34/174	56/174	4.438	1	0.03514	C6										Set7
BICF2P598804	4	70616255	G	A	TREND	36/172	60/170	4.988	1	0.02552	C6										Set7
BICF2P430906	4	70653459	A	G	TREND	33/175	56/174	5.151	1	0.02324	C6	C7									Set7
BICF2P649505	4	70662290	A	G	TREND	33/175	56/174	5.151	1	0.02324	C6	C7									Set7
BICF2S22951628	4	70712957	T	C	TREND	107/101	70/160	17.03	1	3.672e-05	C6	C7									Set7
BICF2P524976	4	70733232	T	C	TREND	33/175	59/171	6.803	1	0.009099	C6	C7									Set7
BICF2P1128656	4	70746832	A	G	TREND	4/204	9/221	1.549	1	0.2132	C6	C7									Set7
BICF2P1358122	4	70766716	T	G	TREND	32/176	59/171	7.507	1	0.006148	C6	C7									Set7
BICF2S23619899	4	70775755	A	C	TREND	36/172	68/162	9.143	1	0.002496	C6	C7									Set7
BICF2S2309710	4	70803464	C	G	TREND	36/172	68/162	9.143	1	0.002496	C6	C7									Set7
BICF2S23725007	4	70805715	G	T	TREND	36/172	68/162	9.143	1	0.002496	C6	C7									Set7
BICF2P310428	4	70835186	G	A	TREND	35/173	63/167	7.201	1	0.007286	C6	C7									Set7
BICF2S23641957	4	70870419	C	A	TREND	65/143	93/137	4.035	1	0.04455	C6	C7									Set7
BICF2P123497	4	70950273	C	T	TREND	9/199	16/214	1.494	1	0.2216	C6	C7									Set7
BICF2P1027688	4	70963587	T	C	TREND	7/201	9/221	0.09675	1	0.7558	C6	C7									Set7
BICF2P1050593	4	70974890	A	G	TREND	2/206	6/224	1.684	1	0.1944	C6	C7									Set7
TIGRP2P64226	4	70985412	G	C	TREND	2/206	7/223	2.403	1	0.1211	C6	C7									Set7
TIGRP2P64229	4	70997411	G	C	TREND	7/201	7/223	0.03783	1	0.8458	C6	C7									Set7
TIGRP2P64232	4	71010378	G	A	TREND	2/206	7/223	2.403	1	0.1211	C6	C7									Set7
BICF2P927841	4	71021515	G	A	TREND	2/206	7/223	2.403	1	0.1211	C6	C7									Set7
BICF2P794901	4	71025501	C	T	TREND	2/206	7/223	2.403	1	0.1211	C6	C7									Set7
BICF2S23540436	4	71038967	C	T	TREND	9/199	16/214	1.494	1	0.2216	C6	C7									Set7
BICF2S23231412	4	71052897	G	A	TREND	9/199	16/214	1.494	1	0.2216	C6	C7									Set7
BICF2P445861	4	71071593	G	A	TREND	6/202	14/216	2.7	1	0.1004	C6	C7									Set7
BICF2P42231	4	71101689	A	G	TREND	6/202	7/223	0.009873	1	0.9208	C6	C7									Set7
TIGRP2P64246	4	71115871	A	G	TREND	6/202	7/223	0.009873	1	0.9208	C6	C7									Set7
BICF2P194475	4	71154234	T	G	TREND	7/201	8/222	0.004362	1	0.9473	C6	C7									Set7
BICF2P937600	4	71166815	G	T	TREND	6/202	13/217	2.112	1	0.1462	C6	C7									Set7
BICF2S233612	4	71238387	G	A	TREND	6/202	11/219	1.099	1	0.2945	C6	C7									Set7
BICF2P293974	4	71246553	G	A	TREND	81/125	129/101	11.13	1	0.0008509	C6	C7									Set7
BICF2P268485	4	71280500	A	G	TREND	76/132	118/112	8.682	1	0.003214	C6	C7									Set7
TIGRP2P64277	4	71303390	A	G	TREND	78/130	118/110	8.045	1	0.004564	C6	C7									Set7
TIGRP2P64280	4	71329939	A	C	TREND	79/129	119/111	7.611	1	0.005802	C6	C7									Set7
TIGRP2P64285	4	71338891	A	C	TREND	79/129	119/111	7.611	1	0.005802	C6	C7									Set7
BICF2P597221	4	71355295	C	T	TREND	79/129	123/107	9.6	1	0.001945	C6	C7									Set7
BICF2P371692	4	71359909	G	A	TREND	83/125	132/98	12.41	1	0.000428	C6	C7									Set7
BICF2P746182	4	71395966	A	C	TREND	80/128	131/99	14.14	1	0.0001694	C6	C7									Set7
BICF2P827479	4	71410088	G	A	TREND	82/126	132/98	13.21	1	0.0002778	C6	C7									Set7
BICF2S23132146	4	71415750	C	T	TREND	80/128	130/100	13.61	1	0.0002247	C6	C7									Set7
BICF2P875326	4	71428662	T	C	TREND	3/205	7/223	1.285	1	0.2569	C6	C7									Set7
BICF2S23722894	4	71438773	T	C	TREND	77/131	125/105	12.42	1	0.0004252	C6	C7									Set7
BICF2P1304640	4	71453193	C	T	TREND	82/126	130/100	12.4	1	0.0004288	C6	C7									Set7
BICF2S23029984	4	71464086	A	G	TREND	80/128	129/101	13.32	1	0.0002621	C6	C7									Set7
BICF2P844493	4	71477800	A	G	TREND	77/123	120/94	11.85	1	0.0005752	C6	C7									Set7
BICF2S23427487	4	71535354	G	A	TREND	10/198	18/212	1.785	1	0.1816	C6	C7									Set7
BICF2P678040	4	71548419	G	T	TREND	10/198	18/212	1.785	1	0.1816	C6	C7									Set7
BICF2P908999	4	71553303	C	T	TREND	5/203	11/219	1.825	1	0.1767	C6	C7									Set7
BICF2P205220	4	71583751	G	A	TREND	78/130	133/97	16.51	1	4.837e-05	C6	C7									Set7
BICF2P1363278	4	71588189	C	T	TREND	1/207	6/224	3.197	1	0.07378	C6	C7									Set7
BICF2P134197	4	71604786	C	T	TREND	77/131	129/101	14.47	1	0.0001426	C6	C7									Set7
BICF2P1323511	4	71613873	G	A	TREND	76/132	126/104	14.01	1	0.0001821	C6	C7									Set7
BICF2P1431787	4	71630098	G	C	TREND	83/125	128/102	10.62	1	0.001118	C6	C7									Set7
BICF2S23734112	4	71647222	A	G	TREND	21/187	34/196	2.325	1	0.1273	C6	C7									Set7
TIGRP2P64420	4	71662985	A	C	TREND	2/206	5/225	1.038	1	0.3084	C6	C7									Set7
BICF2P761581	4	71695867	A	T	TREND	65/143	101/129	6.963	1	0.008322	C6	C7									Set7
BICF2P466076	4	71703626	G	T	TREND	68/140	105/125	7.153	1	0.007485	C6	C7									Set7
BICF2P122616	4	71720045	G	T	TREND	120/88	95/135	11.48	1	0.0007038	C6	C7									Set7
TIGRP2P64439	4	71736496	G	A	TREND	79/129	120/110	8.909	1	0.002838	C6	C7									Set7
BICF2P208031	4	71738377	A	G	TREND	123/85	95/135	13.7	1	0.0002142	C6	C7									Set7
BICF2P518343	4	71744772	A	G	TREND	123/85	95/135	13.7	1	0.0002142	C6	C7									Set7
BICF2P986336	4	71756289	T	C	TREND	62/134	102/122	8.326	1	0.003908	C6	C7									Set7
BICF2P430370	4	71828232	A	G	TREND	58/150	99/131	10.14	1	0.001453	C6	C7									Set7
BICF2P1290245	4	71832283	T	C	TREND	59/149	101/129	10.41	1	0.001254	C6	C7									Set7
BICF2P843342	4	71844806	C	T	TREND	59/149	100/130	9.973	1	0.001589	C6	C7									Set7
BICF2P1035007	4	71856083	G	A	TREND	1/207	7/223	3.236	1	0.07202	C6	C7									Set7
BICF2P928566	4	71881496	C	T	TREND	68/140	109/121	9.576	1	0.001972	C6	C7									Set7
BICF2P910950	4	71894347	T	C	TREND	122/86	95/135	13.09	1	0.0002964	C6	C7									Set7
BICF2P1025478	4	71901772	C	A	TREND	122/86	95/135	13.09	1	0.0002964	C6	C7									Set7
BICF2P830771	4	71921282	T	C	TREND	1/205	9/221	4.823	1	0.02808	C6	C7									Set7
BICF2P171832	4	71935904	C	T	TREND	122/86	95/135	13.09	1	0.0002964	C6	C7									Set7
BICF2S23324870	4	71958329	T	C	TREND	62/146	98/132	7.319	1	0.006822	C6	C7									Set7
BICF2P1129979	4	71970275	A	G	TREND	62/146	98/132	7.185	1	0.007351	C6	C7									Set7
BICF2P910266	4	71998209	G	A	TREND	3/205	8/222	1.898	1	0.1683	C6	C7									Set7
BICF2P243838	4	72015406	C	T	TREND	4/204	4/226	0.021	1	0.8848	C6	C7									Set7
BICF2P915022	4	72019284	A	G	TREND	18/190	24/206	0.447	1	0.5038	C6	C7									Set7
BICF2P1294052	4	72025656	G	A	TREND	18/190	23/207	0.2601	1	0.61	C6	C7									Set7
BICF2P453414	4	72060429	G	A	TREND	18/190	26/204	0.9559	1	0.3282	C6	C7									Set7
TIGRP2P64523	4	72080093	T	C	TREND	6/202	13/217	2.112	1	0.1462	C6	C7									Set7
TIGRP2P64540	4	72099619	G	T	TREND	14/194	17/213	0.07843	1	0.7794	C6	C7									Set7
BICF2P276088	4	72132647	C	T	TREND	61/147	99/131	8.25	1	0.004076	C6	C7									Set7
BICF2S2317196	4	72143811	C	T	TREND	73/133	111/119	6.793	1	0.00915	C6	C7									Set7
BICF2S23039331	4	72165152	G	A	TREND	18/190	24/206	0.4221	1	0.5159	C6	C7									Set7
BICF2P563602	4	72176979	G	A	TREND	20/188	29/201	1.071	1	0.3008	C6	C7									Set7
BICF2P1144333	4	72185963	A	G	TREND	14/194	17/213	0.07843	1	0.7794	C6	C7									Set7
BICF2S23139947	4	72206607	C	T	TREND	2/206	7/223	2.403	1	0.1211	C6	C7									Set7
TIGRP2P64586	4	72209887	A	G	TREND	17/191	21/209	0.1396	1	0.7087	C6	C7									Set7
TIGRP2P64595	4	72230456	A	T	TREND	17/191	20/210	0.04249	1	0.8367	C6	C7									Set7
BICF2P995542	4	72234140	G	A	TREND	18/190	22/208	0.1215	1	0.7274	C6	C7									Set7
BICF2P1144701	4	72266068	C	T	TREND	67/141	112/118	11.74	1	0.0006106	C6	C7									Set7
BICF2P498483	4	72287821	C	T	TREND	4/204	9/221	1.549	1	0.2132	C6	C7									Set7
TIGRP2P64630	4	72302459	C	T	TREND	3/205	7/223	1.285	1	0.2569	C6	C7									Set7
BICF2S2375473	4	72313202	T	C	TREND	67/141	111/119	10.69	1	0.00108	C6	C7									Set7
TIGRP2P64652	4	72326233	C	T	TREND	3/205	6/224	0.7542	1	0.3852	C6	C7									Set7
BICF2S23430926	4	72343023	C	A	TREND	84/124	133/97	13	1	0.0003122	C6	C7									Set7
TIGRP2P64659	4	72356289	G	T	TREND	58/150	91/139	5.847	1	0.0156	C6	C7									Set7
BICF2P314864	4	72373584	A	G	TREND	59/149	92/138	5.737	1	0.01661	C6	C7									Set7
BICF2P267528	4	72384805	C	T	TREND	82/126	124/106	8.95	1	0.002775	C6	C7									Set7
BICF2P428237	4	72397169	A	G	TREND	26/182	41/189	2.49	1	0.1146	C6	C7									Set7
BICF2S23735527	4	72408549	C	G	TREND	122/86	96/134	12.11	1	0.0005007	C6	C7									Set7
BICF2S23210695	4	72422824	A	G	TREND	122/86	94/136	13.4	1	0.0002523	C6	C7									Set7
BICF2S2315840	4	72437443	G	A	TREND	122/86	95/135	12.86	1	0.0003358	C6	C7									Set7
BICF2P851508	4	72444637	C	T	TREND	23/185	33/197	1.134	1	0.287	C6	C7									Set7
BICF2P916654	4	72457824	G	C	TREND	3/205	7/223	1.285	1	0.2569	C6	C7									Set7
BICF2P1190513	4	72465294	T	G	TREND	3/205	7/223	1.285	1	0.2569	C6	C7									Set7
BICF2P236590	4	72481509	G	A	TREND	16/192	24/206	1.101	1	0.2941	C6	C7									Set7
BICF2P347050	4	72487665	C	T	TREND	16/192	24/206	1.101	1	0.2941	C6	C7									Set7
BICF2P1358015	4	72493191	T	C	TREND	2/204	8/222	3.122	1	0.07724	C6	C7									Set7
BICF2S2303458	4	72498908	T	C	TREND	67/141	108/122	9.032	1	0.002653	C6	C7									Set7
BICF2S2358408	4	72506566	A	C	TREND	11/197	23/207	3.698	1	0.05449	C6	C7									Set7
BICF2S23515555	4	72510475	C	T	TREND	11/197	23/207	3.698	1	0.05449	C6	C7									Set7	new_gene
BICF2P1206719	4	72534286	C	A	TREND	81/127	124/106	9.315	1	0.002273		C7	Lifr								Set7
BICF2P930889	4	72542364	C	A	TREND	81/127	125/105	9.94	1	0.001618		C7	Lifr								Set7
BICF2S23237123	4	72555302	A	G	TREND	81/127	122/108	8.284	1	0.004		C7	Lifr								Set7
BICF2P852970	4	72585267	C	T	TREND	57/151	88/142	5.174	1	0.02293		C7	Lifr								Set7
BICF2P716667	4	72602024	C	A	TREND	14/194	18/212	0.2101	1	0.6467		C7	Lifr								Set7
BICF2S23135464	4	72611037	A	T	TREND	14/194	17/213	0.07843	1	0.7794		C7	Lifr								Set7
BICF2S22943835	4	72623622	A	G	TREND	14/194	20/210	0.6431	1	0.4226		C7	Lifr								Set7
BICF2P23273	4	72667281	T	C	TREND	76/132	116/112	8.792	1	0.003025		C7	Lifr								Set7
BICF2P417205	4	72670494	A	G	TREND	122/86	94/136	13.64	1	0.0002218		C7	Lifr								Set7
BICF2P827888	4	72681733	A	G	TREND	82/126	131/99	13.39	1	0.000253		C7	Lifr								Set7
BICF2P106424	4	72683292	A	G	TREND	82/126	131/99	13.39	1	0.000253		C7	Lifr								Set7
BICF2P975727	4	72693962	A	G	TREND	82/126	130/100	12.63	1	0.0003804		C7	Lifr								Set7
BICF2S23613265	4	72710763	A	G	TREND	58/150	98/132	9.526	1	0.002026			Lifr								Set7
BICF2S23356821	4	72739527	G	A	TREND	62/146	99/131	7.575	1	0.005918			Lifr								Set7
BICF2P1040264	4	72775163	C	T	TREND	83/125	132/98	13.56	1	0.0002316			Lifr								Set7
BICF2P305439	4	72793920	G	A	TREND	81/127	133/97	15.11	1	0.0001013			Lifr								Set7
BICF2P302712	4	72796526	T	G	TREND	9/199	17/213	1.961	1	0.1614			Lifr								Set7
BICF2P526444	4	72837123	C	T	TREND	69/139	115/115	11.94	1	0.0005481			Lifr								Set7
BICF2S22930037	4	72842421	G	A	TREND	60/148	99/131	8.643	1	0.003282			Lifr								Set7
BICF2P1058453	4	72854031	T	C	TREND	17/191	21/209	0.1313	1	0.7171			Lifr								Set7
TIGRP2P64825	4	72874125	G	T	TREND	70/138	115/115	11.54	1	0.0006794			Lifr								Set7
BICF2P532265	4	72899930	C	A	TREND	57/151	96/134	9.265	1	0.002336			Lifr								Set7
BICF2S23611597	4	72947143	G	A	TREND	22/186	32/198	1.141	1	0.2855			Lifr								Set7
BICF2P461865	4	72957551	G	A	TREND	8/200	18/212	3.307	1	0.06898			Lifr								Set7
TIGRP2P64880	4	72988365	A	T	TREND	82/126	126/104	10.22	1	0.00139			Lifr								Set7
BICF2P1357850	4	73002031	G	T	TREND	121/87	96/134	11.75	1	0.0006092			Lifr								Set7
BICF2P1374799	4	73018217	A	G	TREND	122/86	97/133	11.81	1	0.0005886			Lifr								Set7
BICF2P350765	4	73026415	G	T	TREND	82/126	127/103	10.7	1	0.001072			Lifr								Set7
BICF2P720277	4	73046522	T	G	TREND	82/126	124/106	8.95	1	0.002775			Lifr								Set7
BICF2S23421936	4	73051534	T	C	TREND	120/88	97/133	10.48	1	0.00121			Lifr								Set7
BICF2P273799	4	73060292	C	T	TREND	67/141	108/122	9.192	1	0.002431			Lifr								Set7
BICF2P115610	4	73079120	C	T	TREND	120/88	97/133	10.48	1	0.00121			Lifr								Set7
BICF2S23054113	4	73108328	T	C	TREND	6/202	12/218	1.406	1	0.2358			Lifr								Set7
BICF2S23122961	4	73118284	C	A	TREND	68/140	105/125	7.282	1	0.006964			Lifr								Set7
BICF2P385290	4	73152546	T	A	TREND	68/138	105/125	6.903	1	0.008607			Lifr								Set7
BICF2S23219093	4	73168700	G	A	TREND	6/202	12/218	1.406	1	0.2358			Lifr								Set7
BICF2P990654	4	73174808	T	C	TREND	71/131	112/108	9.831	1	0.001716			Lifr								Set7
TIGRP2P64905	4	73214202	G	A	TREND	6/202	12/218	1.406	1	0.2358			Lifr								Set7
TIGRP2P64907	4	73222448	C	T	TREND	8/200	12/218	0.4459	1	0.5043			Lifr								Set7
BICF2P687018	4	73236497	G	A	TREND	74/134	117/113	9.778	1	0.001766			Lifr								Set7
TIGRP2P64910	4	73268423	T	C	TREND	11/197	19/211	1.633	1	0.2013			Lifr								Set7
TIGRP2P64912	4	73278576	C	T	TREND	21/187	37/191	3.829	1	0.05037			Lifr								Set7
BICF2S23619796	4	73290956	A	G	TREND	19/189	31/199	2.12	1	0.1454			Lifr								Set7
BICF2P649995	4	73303755	T	A	TREND	11/197	21/209	2.254	1	0.1332			Lifr								Set7
BICF2P317031	4	73314815	G	T	TREND	85/123	132/98	12.1	1	0.0005043			Lifr								Set7
BICF2S23349843	4	73327450	G	A	TREND	85/123	133/97	12.4	1	0.0004296			Lifr								Set7
BICF2P801923	4	73345231	G	A	TREND	85/123	131/99	11.37	1	0.000747			Lifr								Set7
BICF2P808583	4	73347495	C	T	TREND	85/123	132/98	11.88	1	0.0005675			Lifr								Set7
BICF2P406752	4	73360746	T	C	TREND	69/139	109/121	8.534	1	0.003485			Lifr								Set7
TIGRP2P64934	4	73376535	C	A	TREND	12/196	19/211	1.038	1	0.3083			Lifr								Set7
BICF2P967876	4	73400602	C	T	TREND	74/134	117/113	9.952	1	0.001607			Lifr								Set7
BICF2P1174846	4	73402741	G	A	TREND	74/134	118/112	10.41	1	0.001253			Lifr								Set7
BICF2P16498	4	73414721	G	T	TREND	74/134	118/112	10.41	1	0.001253			Lifr								Set7
BICF2P949530	4	73417403	G	A	TREND	72/136	117/113	11.1	1	0.0008643			Lifr								Set7
BICF2P1395268	4	73450025	A	G	TREND	73/135	115/113	9.803	1	0.001742			Lifr								Set7
BICF2P708911	4	73457250	G	A	TREND	73/135	116/114	9.883	1	0.001668			Lifr								Set7
BICF2S23046044	4	73466187	C	T	TREND	5/203	5/225	0.0265	1	0.8707			Lifr								Set7
BICF2P1295533	4	73479372	C	T	TREND	68/140	100/130	4.92	1	0.02655			Lifr								Set7
BICF2S2377318	4	73485664	T	C	TREND	59/149	93/137	6.194	1	0.01282			Lifr								Set7
BICF2P1032832	4	73504188	C	A	TREND	83/125	131/99	12.32	1	0.0004473			Lifr								Set7
BICF2P785116	4	73585389	T	G	TREND	6/202	6/224	0.03211	1	0.8578			Lifr								Set7
BICF2P471653	4	73588836	T	C	TREND	4/204	3/227	0.2703	1	0.6031			Lifr								Set7
TIGRP2P64958	4	73600747	T	C	TREND	80/128	132/98	15.48	1	8.36e-05			Lifr								Set7
TIGRP2P64964	4	73612129	T	C	TREND	67/141	112/118	11.74	1	0.0006106			Lifr								Set7
BICF2P415547	4	73625572	T	G	TREND	27/181	39/191	1.398	1	0.2371			Lifr								Set7
BICF2P668064	4	73650775	T	C	TREND	84/124	130/100	11.04	1	0.0008937			Lifr								Set7
BICF2P719491	4	73721913	A	G	TREND	83/125	125/105	8.721	1	0.003146			Lifr								Set7
BICF2S23613791	4	73723521	C	T	TREND	84/124	132/98	12.25	1	0.0004654			Lifr								Set7
BICF2P745448	4	73731479	T	C	TREND	81/127	122/108	8.284	1	0.004			Lifr								Set7
BICF2S23515300	4	73760286	A	T	TREND	84/124	132/98	12.25	1	0.0004654			Lifr								Set7
BICF2P1441237	4	73765451	T	G	TREND	19/189	22/208	0.02662	1	0.8704			Lifr								Set7
BICF2P240482	4	73791713	G	T	TREND	80/128	120/106	9.017	1	0.002674			Lifr								Set7
BICF2P295464	4	73800626	T	C	TREND	6/202	7/223	0.009873	1	0.9208			Lifr								Set7
BICF2P459697	4	73810351	T	C	TREND	69/139	111/119	9.719	1	0.001824			Lifr								Set7
BICF2P459692	4	73811402	G	C	TREND	69/139	111/119	9.719	1	0.001824			Lifr								Set7
BICF2P447739	4	73820810	G	C	TREND	75/133	121/109	11.24	1	0.0008002			Lifr								Set7
TIGRP2P65013	4	73839269	G	A	TREND	57/151	92/138	7.053	1	0.007915			Lifr								Set7
TIGRP2P65014	4	73843724	T	C	TREND	7/201	8/222	0.004362	1	0.9473			Lifr								Set7
BICF2P480522	4	73848081	G	A	TREND	84/124	130/100	11.23	1	0.0008028			Lifr								Set7
TIGRP2P65021	4	73862184	T	C	TREND	14/194	20/210	0.6012	1	0.4381			Lifr								Set7
BICF2S2328544	4	73868436	G	A	TREND	72/136	114/116	9.718	1	0.001825			Lifr								Set7
BICF2S22938025	4	73885948	T	C	TREND	4/204	5/225	0.03488	1	0.8519			Lifr								Set7
BICF2P1299182	4	73890439	A	G	TREND	84/124	130/100	11.23	1	0.0008028			Lifr								Set7
BICF2S23523716	4	73903256	C	T	TREND	84/124	130/100	11.23	1	0.0008028			Lifr								Set7
BICF2S230257	4	73917365	G	T	TREND	84/124	129/101	10.55	1	0.001164			Lifr								Set7
BICF2P951165	4	73929512	G	C	TREND	69/139	112/118	10.35	1	0.001297			Lifr								Set7
BICF2P1082154	4	73938099	G	T	TREND	69/139	112/118	10.35	1	0.001297			Lifr								Set7
BICF2S23620590	4	73966241	T	C	TREND	20/188	28/202	0.7932	1	0.3731			Lifr								Set7
BICF2P1469756	4	73970496	G	A	TREND	69/139	114/116	11.68	1	0.0006326			Lifr								Set7
BICF2P285906	4	73986686	C	T	TREND	84/124	132/98	12.47	1	0.0004135			Lifr								Set7
BICF2P1037542	4	73999374	A	T	TREND	69/139	111/117	10.43	1	0.001239			Lifr								Set7
BICF2P357062	4	74006576	G	T	TREND	84/124	132/98	12.47	1	0.0004135			Lifr								Set7
BICF2P882526	4	74044212	C	T	TREND	84/124	132/98	12.47	1	0.0004135			Lifr								Set7
BICF2P479944	4	74070031	C	T	TREND	65/143	109/121	11.79	1	0.0005967			Lifr								Set7
TIGRP2P65058	4	74075880	T	C	TREND	64/144	108/122	11.72	1	0.0006167			Lifr								Set7
BICF2P393038	4	74089377	A	C	TREND	83/125	131/99	12.78	1	0.000351			Lifr								Set7
BICF2P1055771	4	74101649	A	G	TREND	54/154	93/137	9.793	1	0.001752			Lifr								Set7
BICF2P53024	4	74108541	T	C	TREND	64/144	110/120	13.16	1	0.0002858			Lifr								Set7
BICF2P335272	4	74121420	A	C	TREND	66/142	106/122	9.201	1	0.002419			Lifr								Set7
TIGRP2P65076	4	74140248	C	T	TREND	38/170	51/179	1.06	1	0.3033			Lifr								Set7
TIGRP2P65085	4	74149654	T	C	TREND	38/170	50/180	0.8392	1	0.3596			Lifr								Set7
BICF2P25906	4	74158835	C	T	TREND	83/125	132/98	13.31	1	0.0002642			Lifr								Set7
BICF2P449645	4	74174084	T	C	TREND	55/153	99/131	13.78	1	0.000206			Lifr								Set7
BICF2P158955	4	74175220	G	A	TREND	55/151	99/131	13.29	1	0.0002663			Lifr								Set7
BICF2G630168047	4	74201398	T	C	TREND	120/88	97/133	9.933	1	0.001623			Lifr								Set7
BICF2P1007240	4	74218278	T	C	TREND	46/162	53/177	0.04778	1	0.827			Lifr								Set7
BICF2P614182	4	74235196	T	C	TREND	42/166	78/152	10.44	1	0.001231			Lifr								Set7
BICF2G630168069	4	74253446	A	G	TREND	88/120	130/100	8.123	1	0.004372			Lifr								Set7
BICF2G630168074	4	74258901	A	G	TREND	88/120	129/101	7.699	1	0.005525			Lifr								Set7
BICF2G630168080	4	74268568	C	T	TREND	88/120	126/100	7.265	1	0.007031			Lifr								Set7
BICF2G630168088	4	74288899	T	G	TREND	88/120	129/101	7.699	1	0.005525			Lifr								Set7
BICF2G630168093	4	74296587	C	T	TREND	88/120	129/101	7.699	1	0.005525			Lifr								Set7
BICF2G630168099	4	74308958	C	T	TREND	88/120	128/100	7.691	1	0.005549			Lifr								Set7
BICF2G630168102	4	74313646	A	G	TREND	88/120	128/100	7.691	1	0.005549			Lifr								Set7
BICF2G630168115	4	74332455	T	C	TREND	46/162	52/178	0.01384	1	0.9064			Lifr								Set7
BICF2G630168118	4	74338423	C	T	TREND	88/120	129/101	7.699	1	0.005525			Lifr								Set7
BICF2G630168127	4	74353894	A	G	TREND	88/120	129/101	7.699	1	0.005525			Lifr								Set7
BICF2P428889	4	74383958	G	A	TREND	11/197	15/213	0.3449	1	0.557			Lifr								Set7
BICF2G630168144	4	74404293	T	C	TREND	46/162	52/178	0.01384	1	0.9064			Lifr								Set7
BICF2P1210448	4	74412674	T	C	TREND	42/166	79/151	11.39	1	0.0007375			Lifr								Set7
BICF2G630168148	4	74419662	A	G	TREND	108/98	86/144	8.974	1	0.002738			Lifr								Set7
BICF2G630168153	4	74430424	G	A	TREND	109/99	81/143	10.52	1	0.001182			Lifr								Set7
BICF2P125176	4	74437107	A	C	TREND	53/155	91/139	9.957	1	0.001603			Lifr								Set7
BICF2P125177	4	74437196	C	T	TREND	42/166	79/151	11.39	1	0.0007375			Lifr								Set7
BICF2P853713	4	74440418	C	T	TREND	42/166	79/151	11.39	1	0.0007375			Lifr								Set7
BICF2G630168169	4	74457236	A	G	TREND	46/162	52/178	0.01384	1	0.9064			Lifr								Set7
BICF2G630168181	4	74470963	T	G	TREND	46/162	52/178	0.01384	1	0.9064			Lifr								Set7
BICF2G630168184	4	74475175	C	T	TREND	109/99	87/143	8.573	1	0.003411			Lifr								Set7
BICF2G630168191	4	74490811	G	A	TREND	120/88	99/131	9.005	1	0.002692			Lifr								Set7
BICF2G630168214	4	74501059	C	A	TREND	120/88	99/131	9.005	1	0.002692			Lifr								Set7
BICF2G630168227	4	74511532	A	G	TREND	120/88	99/131	9.005	1	0.002692			Lifr								Set7
BICF2G630168244	4	74522353	A	T	TREND	46/162	52/178	0.01384	1	0.9064			Lifr								Set7
BICF2G630168263	4	74536905	C	T	TREND	46/162	53/177	0.0467	1	0.8289			Lifr								Set7
BICF2P837019	4	74545554	A	G	TREND	15/193	13/217	0.4764	1	0.4901			Lifr								Set7	new_gene
BICF2G630168444	4	74833118	T	C	TREND	92/116	67/163	9.124	1	0.002523	Il7r										Set8
BICF2G630168451	4	74846406	C	A	TREND	92/116	67/163	9.124	1	0.002523	Il7r										Set8
BICF2G630168456	4	74853932	C	T	TREND	88/120	129/101	7.969	1	0.004758	Il7r										Set8
TIGRP2P65240	4	74865292	T	A	TREND	92/116	67/163	9.124	1	0.002523	Il7r										Set8
BICF2G630168466	4	74886629	G	A	TREND	105/103	81/149	9.133	1	0.00251	Il7r										Set8
BICF2P403315	4	74888173	A	G	TREND	43/165	77/153	9.311	1	0.002277	Il7r										Set8
BICF2P700098	4	74900481	G	A	TREND	43/165	77/153	9.311	1	0.002277	Il7r										Set8
BICF2G630168473	4	74924050	G	A	TREND	43/165	52/178	0.2191	1	0.6397	Il7r										Set8
BICF2G630168487	4	74954845	A	G	TREND	92/116	67/163	9.124	1	0.002523	Il7r										Set8
BICF2P580468	4	74964754	A	G	TREND	92/116	67/163	9.124	1	0.002523	Il7r										Set8
BICF2P1031753	4	74974573	A	T	TREND	43/165	76/152	9.045	1	0.002635	Il7r										Set8
TIGRP2P65259	4	74983587	T	C	TREND	73/135	118/112	10.98	1	0.000919	Il7r										Set8
BICF2S23340117	4	74992259	G	A	TREND	73/135	118/112	10.98	1	0.000919	Il7r										Set8
BICF2P415214	4	75012742	T	A	TREND	68/140	113/117	11.2	1	0.0008174	Il7r										Set8
TIGRP2P65278	4	75019325	C	A	TREND	73/135	118/112	10.98	1	0.000919	Il7r										Set8
BICF2P1035203	4	75026436	T	A	TREND	68/138	113/117	10.73	1	0.001052	Il7r										Set8
TIGRP2P65291	4	75038571	T	G	TREND	73/135	118/112	10.98	1	0.000919	Il7r										Set8
TIGRP2P65294	4	75053866	G	A	TREND	60/148	106/124	13.15	1	0.0002882	Il7r										Set8
BICF2P1040220	4	75070474	G	A	TREND	59/149	106/124	13.57	1	0.0002293	Il7r										Set8
TIGRP2P65303	4	75073181	G	A	TREND	56/152	101/129	12.97	1	0.000316	Il7r										Set8
TIGRP2P65311	4	75088213	G	A	TREND	56/152	104/126	14.68	1	0.0001277	Il7r										Set8
BICF2G630168499	4	75096084	T	C	TREND	44/164	45/185	0.1571	1	0.6918	Il7r										Set8
BICF2G630168514	4	75109043	G	A	TREND	94/114	66/164	10.75	1	0.001043	Il7r										Set8
BICF2G630168527	4	75123529	G	T	TREND	92/112	64/162	10.74	1	0.001046	Il7r										Set8
BICF2G630168533	4	75133671	C	T	TREND	69/139	79/151	0.05692	1	0.8114	Il7r										Set8
BICF2G630168540	4	75142840	T	C	TREND	59/149	64/166	0.01365	1	0.907	Il7r										Set8
BICF2G630168544	4	75158448	A	G	TREND	44/164	46/184	0.07862	1	0.7792	Il7r										Set8
BICF2G630168551	4	75164928	A	T	TREND	58/150	63/167	0.01186	1	0.9133	Il7r										Set8
BICF2G630168557	4	75168521	A	G	TREND	42/166	45/185	0.02527	1	0.8737	Il7r										Set8
BICF2G630168583	4	75182078	G	A	TREND	110/98	91/139	6.816	1	0.009035	Il7r										Set8
BICF2G630168599	4	75188130	C	A	TREND	81/127	121/109	7.724	1	0.005449	Il7r										Set8
BICF2S23434412	4	75209867	T	C	TREND	16/192	18/212	0.002981	1	0.9565	Il7r										Set8
BICF2S23440801	4	75211934	C	A	TREND	13/193	15/215	0.008649	1	0.9259	Il7r										Set8
BICF2S23440536	4	75228184	A	G	TREND	25/183	36/194	1.315	1	0.2515	Il7r										Set8
BICF2S23440535	4	75228283	T	C	TREND	25/183	36/194	1.315	1	0.2515	Il7r										Set8
BICF2S23441006	4	75236654	T	C	TREND	3/205	4/226	0.0622	1	0.8031	Il7r										Set8
BICF2S23145180	4	75263936	A	C	TREND	22/186	32/198	1.192	1	0.275	Il7r										Set8
BICF2P538004	4	75271836	G	A	TREND	42/166	44/186	0.07267	1	0.7875	Il7r										Set8
BICF2S2328369	4	75279694	C	T	TREND	21/187	31/199	1.254	1	0.2629	Il7r										Set8
BICF2S23211881	4	75290973	C	T	TREND	9/199	16/214	1.37	1	0.2418	Il7r										Set8
BICF2S23257630	4	75311108	G	A	TREND	11/197	10/220	0.1841	1	0.6678	Il7r										Set8
BICF2S23439428	4	75324098	A	G	TREND	31/177	43/187	1.166	1	0.2802	Il7r										Set8
BICF2S23743352	4	75332769	A	G	TREND	22/186	25/205	0.01001	1	0.9203	Il7r										Set8
TIGRP2P65322	4	75339916	A	C	TREND	91/117	71/159	6.717	1	0.009551	Il7r										Set8
BICF2G630168662	4	75361100	G	A	TREND	63/145	66/164	0.1178	1	0.7314	Il7r										Set8
BICF2S23210911	4	75379497	G	A	TREND	21/187	20/208	0.223	1	0.6367	Il7r										Set8
BICF2S23713432	4	75385516	G	A	TREND	11/197	15/215	0.2921	1	0.5889	Il7r										Set8
G313F43S266	4	75415636	C	T	TREND	10/198	6/224	1.374	1	0.241	Il7r										Set8
BICF2S23912293	4	75434813	G	A	TREND	17/191	18/212	0.01959	1	0.8887	Il7r										Set8
BICF2G630168682	4	75442398	A	G	TREND	67/141	69/161	0.2304	1	0.6312	Il7r										Set8
BICF2G630168707	4	75458688	C	G	TREND	65/143	67/163	0.214	1	0.6437	Il7r										Set8
BICF2G630168714	4	75460244	T	A	TREND	65/143	67/163	0.214	1	0.6437	Il7r										Set8
BICF2G630168725	4	75464128	T	C	TREND	42/166	43/187	0.1488	1	0.6997	Il7r										Set8
BICF2G630168760	4	75482630	A	G	TREND	66/142	66/164	0.4388	1	0.5077	Il7r										Set8
BICF2G630168770	4	75491976	G	C	TREND	66/142	66/164	0.4388	1	0.5077	Il7r										Set8
BICF2P378710	4	75503725	G	A	TREND	74/134	84/146	0.03681	1	0.8478	Il7r										Set8
BICF2G630168773	4	75510191	A	G	TREND	63/145	68/162	0.02303	1	0.8794	Il7r										Set8
BICF2G630168799	4	75527463	A	G	TREND	63/145	68/162	0.02303	1	0.8794	Il7r										Set8
BICF2G630168808	4	75533494	G	A	TREND	63/145	68/162	0.02303	1	0.8794	Il7r										Set8
BICF2P1253029	4	75588680	C	G	TREND	11/197	16/214	0.5185	1	0.4715	Il7r										Set8
BICF2P703220	4	75600108	T	C	TREND	11/197	16/214	0.5185	1	0.4715	Il7r										Set8
TIGRP2P65336	4	75622581	A	T	TREND	24/182	33/197	0.7478	1	0.3872	Il7r										Set8
BICF2P1306973	4	75642217	A	C	TREND	11/197	15/213	0.3172	1	0.5733	Il7r										Set8
BICF2G630168833	4	75651034	A	G	TREND	107/101	91/139	5.399	1	0.02014	Il7r										Set8
BICF2P785145	4	75754500	T	C	TREND	120/88	95/135	10.9	1	0.0009642	Il7r										Set8
BICF2G630168885	4	75806443	A	G	TREND	66/142	79/151	0.2801	1	0.5967	Il7r										Set8
BICF2G630168891	4	75813779	C	G	TREND	101/107	75/155	9.615	1	0.001929	Il7r										Set8
BICF2G630168922	4	75824884	G	A	TREND	103/105	78/150	8.911	1	0.002834	Il7r										Set8
BICF2G630168928	4	75830384	T	C	TREND	103/105	79/151	8.827	1	0.002968	Il7r										Set8
BICF2G630168931	4	75831570	T	C	TREND	103/105	78/152	9.291	1	0.002303	Il7r										Set8
BICF2G630168962	4	75853707	G	A	TREND	101/107	76/154	9.143	1	0.002497	Il7r										Set8
BICF2G630168964	4	75854527	C	T	TREND	101/107	76/154	9.143	1	0.002497	Il7r										Set8
BICF2P1163040	4	75867219	T	C	TREND	105/103	81/149	8.844	1	0.002941	Il7r										Set8
BICF2G630168971	4	75883664	T	G	TREND	94/114	70/160	8.323	1	0.003916	Il7r										Set8
BICF2G630168973	4	75899921	G	A	TREND	103/105	79/151	8.971	1	0.002743	Il7r										Set8
BICF2P781476	4	75916205	G	T	TREND	44/164	50/180	0.0211	1	0.8845	Il7r										Set8
BICF2S23521941	4	75919260	G	A	TREND	63/145	107/123	11.89	1	0.0005646	Il7r										Set8
BICF2G630168994	4	75935377	T	C	TREND	44/164	45/185	0.1571	1	0.6918	Il7r										Set8
BICF2G630169020	4	75961589	C	T	TREND	46/162	54/176	0.1054	1	0.7455	Il7r										Set8
BICF2G630169029	4	75969251	G	T	TREND	48/160	56/174	0.0872	1	0.7678	Il7r										Set8
BICF2G630169045	4	75983024	G	A	TREND	48/160	56/174	0.0872	1	0.7678	Il7r										Set8
BICF2G630169061	4	75992814	T	C	TREND	48/160	56/174	0.0872	1	0.7678	Il7r										Set8
BICF2P633927	4	76003694	C	T	TREND	66/142	102/126	7.674	1	0.005601	Il7r										Set8
BICF2G630169098	4	76032673	C	T	TREND	96/112	74/156	7.538	1	0.006041	Il7r										Set8
BICF2G630169103	4	76043305	C	A	TREND	97/111	75/155	7.534	1	0.006053	Il7r										Set8
BICF2P893933	4	76059253	A	G	TREND	17/191	16/214	0.2358	1	0.6273	Il7r										Set8
BICF2G630169109	4	76093226	T	G	TREND	36/172	40/190	0.0004804	1	0.9825	Il7r										Set8
BICF2G630169111	4	76099421	G	C	TREND	91/113	73/155	5.876	1	0.01535	Il7r										Set8
BICF2G630169117	4	76117814	T	C	TREND	16/192	19/211	0.04629	1	0.8296	Il7r										Set8
BICF2S23441923	4	76129989	T	C	TREND	9/199	7/223	0.4682	1	0.4938	Il7r										Set8
BICF2S24512618	4	76141072	G	A	TREND	75/133	108/122	4.981	1	0.02562	Il7r										Set8
BICF2P1312974	4	76147682	C	T	TREND	97/111	78/152	6.286	1	0.01217	Il7r										Set8
BICF2G630169146	4	76156913	T	C	TREND	97/111	78/152	6.286	1	0.01217	Il7r										Set8
BICF2G630169165	4	76174689	G	T	TREND	100/108	84/146	4.936	1	0.0263	Il7r										Set8
BICF2G630169167	4	76186457	T	C	TREND	97/111	79/151	5.532	1	0.01867	Il7r										Set8
BICF2S2411354	4	76202740	C	A	TREND	32/176	31/199	0.2856	1	0.5931	Il7r										Set8
TIGRP2P65407	4	76230419	T	C	TREND	104/104	87/143	5.521	1	0.01879	Il7r										Set8
BICF2G630169182	4	76238242	G	T	TREND	71/137	111/119	8.319	1	0.003922	Il7r										Set8
BICF2G630169190	4	76249209	A	G	TREND	70/138	111/119	8.845	1	0.002939	Il7r										Set8
BICF2G630169192	4	76261606	A	T	TREND	79/127	119/111	6.953	1	0.008367	Il7r										Set8
BICF2G630169196	4	76272026	T	C	TREND	21/187	22/208	0.03169	1	0.8587	Il7r										Set8
BICF2G630169230	4	76280682	T	C	TREND	21/187	23/207	0.001025	1	0.9745	Il7r										Set8
BICF2G630169242	4	76295434	T	C	TREND	116/92	96/132	6.716	1	0.009554	Il7r										Set8
TIGRP2P65424	4	76320311	A	T	TREND	42/166	41/189	0.3454	1	0.5567	Il7r										Set8
BICF2P12618	4	76329961	C	T	TREND	45/163	45/185	0.241	1	0.6235	Il7r										Set8
BICF2S2418316	4	76346422	G	A	TREND	34/174	34/196	0.186	1	0.6663	Il7r										Set8
BICF2P512841	4	76356544	A	G	TREND	8/200	10/220	0.06501	1	0.7987	Il7r										Set8
TIGRP2P65440	4	76364485	C	T	TREND	6/200	8/222	0.1004	1	0.7514	Il7r										Set8
BICF2G630169264	4	76401489	G	A	TREND	5/203	11/219	1.825	1	0.1767	Il7r										Set8
BICF2G630169269	4	76409551	G	T	TREND	62/146	74/156	0.2318	1	0.6302	Il7r										Set8
BICF2P634344	4	76427376	T	C	TREND	51/157	59/171	0.06767	1	0.7948	Il7r										Set8
BICF2G630169284	4	76434458	G	A	TREND	25/183	36/194	1.127	1	0.2883	Il7r										Set8
BICF2G630169312	4	76447885	A	G	TREND	5/203	9/221	0.8315	1	0.3618	Il7r										Set8
BICF2G630169359	4	76462348	G	A	TREND	19/189	29/201	1.328	1	0.2492	Il7r										Set8
BICF2G630169369	4	76463808	A	G	TREND	8/200	13/217	0.7435	1	0.3885	Il7r										Set8
BICF2G630169403	4	76475082	A	G	TREND	47/161	52/178	8.338e-06	1	0.9977	Il7r										Set8
BICF2G630169409	4	76491822	A	G	TREND	23/185	33/197	1.042	1	0.3073	Il7r										Set8
BICF2G630169415	4	76505170	A	G	TREND	60/146	70/160	0.07479	1	0.7845	Il7r										Set8
BICF2S23720655	4	76562243	A	G	TREND	34/174	68/162	9.894	1	0.001658	Il7r										Set8
BICF2G630169428	4	76569825	A	C	TREND	100/108	81/149	5.93	1	0.01488	Il7r										Set8
TIGRP2P65464	4	76580901	T	C	TREND	42/166	77/149	8.899	1	0.002853	Il7r										Set8
BICF2S23617541	4	76593851	A	G	TREND	37/171	39/191	0.04623	1	0.8298	Il7r										Set8
TIGRP2P65470	4	76625977	C	A	TREND	37/171	39/191	0.04623	1	0.8298	Il7r										Set8
TIGRP2P65476	4	76656608	G	A	TREND	76/120	114/102	7.361	1	0.006664	Il7r										Set8
BICF2G630169433	4	76659034	T	G	TREND	16/190	18/212	0.0005061	1	0.9821	Il7r										Set8
BICF2G630169436	4	76660643	T	C	TREND	105/103	87/143	6.096	1	0.01355	Il7r										Set8
BICF2G630169444	4	76672114	T	C	TREND	105/103	87/143	6.096	1	0.01355	Il7r										Set8
BICF2G630169446	4	76683166	T	C	TREND	98/108	81/149	5.478	1	0.01925	Il7r										Set8
BICF2P1385907	4	76701713	C	T	TREND	39/169	74/156	8.916	1	0.002827	Il7r										Set8
BICF2P171468	4	76706946	G	A	TREND	56/152	93/137	7.687	1	0.005563	Il7r										Set8
BICF2S233213	4	76712926	G	A	TREND	26/182	32/198	0.1886	1	0.6641	Il7r										Set8
TIGRP2P65483	4	76713830	A	G	TREND	10/198	14/216	0.3086	1	0.5785	Il7r										Set8
BICF2P863964	4	76716538	A	G	TREND	10/198	14/216	0.3086	1	0.5785	Il7r										Set8
BICF2G630169471	4	76744843	C	T	TREND	99/109	81/149	5.551	1	0.01847	Il7r										Set8
BICF2G630169472	4	76745363	C	T	TREND	86/122	120/110	4.91	1	0.0267	Il7r										Set8
BICF2P497622	4	76751263	T	C	TREND	23/185	29/201	0.2636	1	0.6076	Il7r										Set8
TIGRP2P65502	4	76755428	T	C	TREND	23/185	29/201	0.2636	1	0.6076	Il7r										Set8
BICF2G630169491	4	76762907	G	A	TREND	71/137	108/122	7.105	1	0.007686	Il7r										Set8
BICF2G630169506	4	76774926	T	C	TREND	82/126	118/110	5.611	1	0.01784	Il7r										Set8
BICF2P1445592	4	76786363	C	T	TREND	14/194	19/211	0.3996	1	0.5273	Il7r										Set8
BICF2P106896	4	76797079	C	T	TREND	16/190	21/207	0.3189	1	0.5723	Il7r										Set8
BICF2P265016	4	76804430	C	T	TREND	16/192	19/211	0.05259	1	0.8186	Il7r										Set8
BICF2P380766	4	76814527	G	A	TREND	16/192	19/211	0.05259	1	0.8186	Il7r										Set8
TIGRP2P65521	4	76821919	C	T	TREND	16/192	19/211	0.05259	1	0.8186	Il7r										Set8
BICF2P1132154	4	76850633	C	A	TREND	39/169	42/188	0.01611	1	0.899	Il7r										Set8
BICF2P1375002	4	76854860	T	C	TREND	39/169	42/188	0.01611	1	0.899	Il7r										Set8	new_gene
BICF2P612888	5	6708781	A	G	TREND	70/138	72/158	0.2541	1	0.6142	Aplp2										Set9
BICF2P570076	5	6726621	T	C	TREND	4/204	4/226	0.01667	1	0.8973	Aplp2										Set9
BICF2S23020630	5	6734516	T	C	TREND	77/131	80/150	0.2091	1	0.6475	Aplp2										Set9
BICF2P422814	5	6739940	T	C	TREND	77/131	81/149	0.1339	1	0.7144	Aplp2										Set9
G323F51S335	5	6782936	G	A	TREND	81/127	85/145	0.157	1	0.692	Aplp2										Set9
BICF2S2372976	5	6802372	A	G	TREND	80/126	85/145	0.1392	1	0.7091	Aplp2										Set9
BICF2P479084	5	6811163	C	T	TREND	79/127	84/146	0.1329	1	0.7155	Aplp2										Set9
BICF2P1196760	5	6837959	G	T	TREND	80/128	84/146	0.151	1	0.6975	Aplp2										Set9
BICF2S23411284	5	6846068	G	A	TREND	2/206	5/225	1.038	1	0.3084	Aplp2										Set9
BICF2S23516808	5	6854115	C	G	TREND	80/128	84/146	0.151	1	0.6975	Aplp2										Set9
BICF2S23028916	5	6872999	T	C	TREND	71/137	68/160	0.8777	1	0.3488	Aplp2										Set9
BICF2P563333	5	7067664	A	G	TREND	69/139	71/159	0.2577	1	0.6117	Aplp2										Set9
BICF2P1228877	5	7220674	A	T	TREND	66/142	67/161	0.2778	1	0.5981	Aplp2										Set9
BICF2P1228880	5	7223976	A	G	TREND	66/142	67/161	0.2778	1	0.5981	Aplp2										Set9
BICF2P601729	5	7233793	C	T	TREND	66/142	68/162	0.2386	1	0.6252	Aplp2										Set9
BICF2S2368607	5	7263243	G	A	TREND	64/144	65/165	0.3307	1	0.5652	Aplp2										Set9
G324F43S107	5	7299006	T	C	TREND	78/130	83/147	0.08332	1	0.7728	Aplp2										Set9
BICF2S23354874	5	7332927	A	G	TREND	12/196	12/218	0.05742	1	0.8106	Aplp2										Set9
BICF2S23716108	5	7357415	C	T	TREND	12/196	12/218	0.05742	1	0.8106	Aplp2										Set9
BICF2S2307909	5	7366369	C	G	TREND	2/206	7/223	2.403	1	0.1211	Aplp2										Set9
BICF2S23048095	5	7382306	A	T	TREND	12/196	12/218	0.05742	1	0.8106	Aplp2										Set9
BICF2S23313988	5	7391060	T	C	TREND	12/196	12/218	0.05742	1	0.8106	Aplp2										Set9
BICF2P1036955	5	7407297	G	A	TREND	12/196	13/217	0.002507	1	0.9601	Aplp2										Set9
BICF2P512060	5	7411215	G	A	TREND	12/196	13/217	0.002507	1	0.9601	Aplp2										Set9
BICF2P928381	5	7425061	A	C	TREND	12/196	12/218	0.05742	1	0.8106	Aplp2										Set9
BICF2P466850	5	7450719	C	A	TREND	76/132	78/152	0.3006	1	0.5835	Aplp2										Set9
BICF2P169441	5	7460558	G	C	TREND	12/196	12/218	0.05742	1	0.8106	Aplp2										Set9
BICF2P1216802	5	7517027	T	C	TREND	73/135	79/151	0.02424	1	0.8763	Aplp2										Set9
BICF2P985803	5	7532778	G	A	TREND	67/141	73/157	0.01042	1	0.9187	Aplp2										Set9
BICF2P588552	5	7551712	G	A	TREND	67/141	73/157	0.01042	1	0.9187	Aplp2										Set9
BICF2P322252	5	7574500	T	C	TREND	1/207	7/223	4.076	1	0.04349	Aplp2										Set9
BICF2P877535	5	7587421	T	G	TREND	67/141	70/160	0.1521	1	0.6965	Aplp2										Set9
BICF2P633894	5	7608309	G	A	TREND	67/141	73/157	0.01042	1	0.9187	Aplp2										Set9
BICF2P1444435	5	7622557	A	G	TREND	67/141	70/160	0.1521	1	0.6965	Aplp2										Set9
BICF2P293444	5	7661842	A	G	TREND	67/141	71/157	0.05407	1	0.8161	Aplp2										Set9
BICF2P449192	5	7671826	G	A	TREND	67/141	70/160	0.1521	1	0.6965	Aplp2										Set9
BICF2S2313550	5	7693481	G	A	TREND	67/141	73/157	0.01042	1	0.9187	Aplp2										Set9
BICF2P892636	5	7711426	G	A	TREND	67/141	73/157	0.01042	1	0.9187	Aplp2										Set9
BICF2P306752	5	7729020	G	T	TREND	67/141	69/159	0.1853	1	0.6669	Aplp2										Set9
BICF2P650448	5	7749905	T	C	TREND	67/141	70/160	0.1521	1	0.6965	Aplp2										Set9
BICF2P1226388	5	7756159	A	G	TREND	67/141	69/159	0.1816	1	0.67	Aplp2										Set9
BICF2P1108144	5	7773174	G	T	TREND	67/141	73/157	0.01042	1	0.9187	Aplp2										Set9
BICF2P111587	5	7784639	T	C	TREND	67/141	73/157	0.01042	1	0.9187	Aplp2										Set9
BICF2P362486	5	7800486	A	G	TREND	67/141	69/161	0.2399	1	0.6243	Aplp2										Set9
BICF2P1083233	5	7809960	T	C	TREND	67/141	69/161	0.2399	1	0.6243	Aplp2										Set9
BICF2P1113875	5	7826084	T	G	TREND	66/142	69/161	0.1496	1	0.6989	Aplp2										Set9
BICF2P1252730	5	7895618	A	G	TREND	3/205	6/224	0.7542	1	0.3852	Aplp2	Fli1									Set9
BICF2P823483	5	7903247	G	A	TREND	2/206	7/223	2.403	1	0.1211	Aplp2	Fli1									Set9
BICF2P1272902	5	7913607	G	A	TREND	2/206	7/223	2.403	1	0.1211	Aplp2	Fli1									Set9
BICF2P453866	5	8007493	C	T	TREND	90/118	115/115	1.951	1	0.1625	Aplp2	Fli1									Set9
BICF2S23617216	5	8049849	G	A	TREND	88/120	116/114	2.822	1	0.09298	Aplp2	Fli1									Set9
BICF2S23345084	5	8086546	C	T	TREND	81/127	107/123	2.485	1	0.115	Aplp2	Fli1									Set9
BICF2P367820	5	8117843	A	G	TREND	81/127	102/128	1.27	1	0.2598	Aplp2	Fli1									Set9
BICF2P1416575	5	8123860	C	T	TREND	81/127	107/123	2.485	1	0.115	Aplp2	Fli1									Set9
BICF2P786776	5	8133936	T	C	TREND	81/127	102/128	1.27	1	0.2598	Aplp2	Fli1									Set9
BICF2P595992	5	8145181	G	A	TREND	81/127	105/125	1.958	1	0.1618	Aplp2	Fli1									Set9
BICF2P100247	5	8153182	A	G	TREND	81/127	102/128	1.27	1	0.2598	Aplp2	Fli1									Set9
BICF2P679226	5	8164493	C	T	TREND	81/127	107/123	2.485	1	0.115	Aplp2	Fli1									Set9
BICF2P679228	5	8165567	G	T	TREND	81/127	107/123	2.485	1	0.115	Aplp2	Fli1									Set9
BICF2P679235	5	8167840	G	C	TREND	81/127	107/123	2.485	1	0.115	Aplp2	Fli1									Set9
BICF2P161774	5	8178275	C	T	TREND	80/128	106/122	2.747	1	0.09743	Aplp2	Fli1									Set9
BICF2P559023	5	8181132	A	C	TREND	80/128	102/128	1.497	1	0.2212	Aplp2	Fli1									Set9
BICF2P1270553	5	8199726	T	G	TREND	80/128	106/124	2.528	1	0.1118	Aplp2	Fli1									Set9
BICF2P212434	5	8220709	G	A	TREND	80/128	106/124	2.528	1	0.1118	Aplp2	Fli1									Set9
BICF2P1460811	5	8226617	T	A	TREND	79/129	106/124	2.839	1	0.09199	Aplp2	Fli1									Set9
BICF2P587342	5	8236608	T	G	TREND	86/122	114/116	2.955	1	0.08559	Aplp2	Fli1									Set9
BICF2P1190362	5	8246297	A	G	TREND	86/122	116/114	3.603	1	0.05768	Aplp2	Fli1									Set9
BICF2S23516940	5	8309107	G	A	TREND	87/121	114/116	2.64	1	0.1042	Aplp2	Fli1									Set9
BICF2P393947	5	8317993	T	C	TREND	8/200	13/217	0.7435	1	0.3885	Aplp2	Fli1									Set9
BICF2P1238336	5	8330532	T	C	TREND	7/201	13/217	1.24	1	0.2654	Aplp2	Fli1									Set9
BICF2P1433032	5	8360922	A	C	TREND	10/198	16/214	0.8208	1	0.365	Aplp2	Fli1									Set9
BICF2S2374670	5	8386024	G	A	TREND	78/130	101/125	2.223	1	0.136	Aplp2	Fli1									Set9
BICF2S23648905	5	8413628	T	C	TREND	78/130	102/128	2.038	1	0.1534	Aplp2	Fli1									Set9
BICF2P807873	5	8428475	G	A	TREND	90/118	118/112	2.797	1	0.09447	Aplp2	Fli1									Set9
BICF2P778319	5	8431406	C	T	TREND	89/119	117/113	2.834	1	0.09227	Aplp2	Fli1									Set9
BICF2P577422	5	8441119	G	T	TREND	12/196	16/214	0.2373	1	0.6262	Aplp2	Fli1									Set9
BICF2P941840	5	8461462	C	T	TREND	12/196	16/214	0.2373	1	0.6262	Aplp2	Fli1									Set9
BICF2P835938	5	8474798	T	C	TREND	12/196	16/214	0.2373	1	0.6262	Aplp2	Fli1									Set9
BICF2P425559	5	8534361	C	T	TREND	11/197	16/214	0.481	1	0.4879	Aplp2	Fli1									Set9
BICF2P775495	5	8575669	C	T	TREND	12/196	18/212	0.6771	1	0.4106	Aplp2	Fli1									Set9
BICF2P1145854	5	8585886	C	T	TREND	78/130	103/127	2.277	1	0.1313	Aplp2	Fli1									Set9
BICF2P967481	5	8600959	T	C	TREND	77/129	104/126	2.629	1	0.1049	Aplp2	Fli1									Set9
BICF2P1216168	5	8611182	A	T	TREND	79/129	104/126	2.235	1	0.1349	Aplp2	Fli1									Set9
BICF2P507935	5	8644109	G	A	TREND	80/128	102/128	1.497	1	0.2212	Aplp2	Fli1									Set9
BICF2P38116	5	8658391	C	A	TREND	81/127	103/127	1.465	1	0.2262	Aplp2	Fli1									Set9
BICF2S23042567	5	8671724	A	C	TREND	81/127	106/124	2.194	1	0.1386	Aplp2	Fli1									Set9
BICF2P433258	5	8685927	G	A	TREND	78/130	103/127	2.277	1	0.1313	Aplp2	Fli1									Set9
BICF2S23445477	5	8761953	C	T	TREND	77/131	99/131	1.542	1	0.2142	Aplp2	Fli1									Set9
BICF2P1162141	5	8777090	C	A	TREND	87/121	114/116	2.592	1	0.1074	Aplp2	Fli1									Set9	new_gene
BICF2S23539848	5	8817649	A	C	TREND	3/205	7/223	1.063	1	0.3026		Fli1									Set9
BICF2P511566	5	8825848	G	A	TREND	4/204	7/223	0.4825	1	0.4873		Fli1									Set9
BICF2S23650339	5	8849907	A	C	TREND	85/123	111/115	2.832	1	0.0924		Fli1									Set9
BICF2P648039	5	8856895	G	A	TREND	13/193	22/208	1.418	1	0.2337		Fli1									Set9
BICF2P1120663	5	8871210	T	C	TREND	84/124	108/122	1.85	1	0.1738		Fli1									Set9
BICF2S22938380	5	8897619	G	A	TREND	79/129	104/126	2.196	1	0.1384		Fli1									Set9
BICF2P1347006	5	8901998	C	T	TREND	79/129	104/126	2.196	1	0.1384		Fli1									Set9
BICF2S23251377	5	8913258	C	T	TREND	79/129	102/128	1.681	1	0.1949		Fli1									Set9
BICF2P798746	5	8941225	A	C	TREND	3/205	7/223	1.063	1	0.3026		Fli1									Set9
BICF2P361727	5	8955468	C	T	TREND	4/204	15/215	5.228	1	0.02223		Fli1									Set9
BICF2P1052213	5	8958697	G	A	TREND	4/204	13/217	3.763	1	0.05241		Fli1									Set9
BICF2P1330496	5	8982583	G	A	TREND	9/199	20/210	3.362	1	0.06672		Fli1									Set9
BICF2P969459	5	8993156	C	A	TREND	81/127	101/129	1.048	1	0.3059		Fli1									Set9
BICF2P1260756	5	9003478	T	C	TREND	81/127	99/131	0.7181	1	0.3968		Fli1									Set9
BICF2P1260757	5	9003790	A	G	TREND	81/127	99/131	0.7181	1	0.3968		Fli1									Set9
BICF2P209036	5	9014826	T	C	TREND	81/127	98/130	0.7036	1	0.4016		Fli1									Set9
BICF2S23656242	5	9060221	A	G	TREND	83/125	109/121	2.359	1	0.1245		Fli1									Set9
BICF2P419806	5	9081965	A	G	TREND	5/203	15/215	4.464	1	0.03462		Fli1									Set9
BICF2P6354	5	9093402	A	G	TREND	5/203	15/215	4.464	1	0.03462		Fli1									Set9
BICF2P599920	5	9112951	T	C	TREND	75/133	92/138	0.6542	1	0.4186		Fli1									Set9
BICF2S23641666	5	9120531	G	A	TREND	90/118	120/110	3.429	1	0.06406		Fli1									Set9
BICF2P694044	5	9144363	A	G	TREND	14/194	27/203	3.215	1	0.07296		Fli1									Set9
BICF2P274462	5	9166427	A	G	TREND	70/138	92/138	1.815	1	0.1779		Fli1									Set9
BICF2P1383988	5	9192686	C	T	TREND	77/131	105/125	3.279	1	0.07019		Fli1									Set9
BICF2S233180	5	9213807	G	T	TREND	18/190	28/202	1.4	1	0.2367		Fli1									Set9
BICF2P1108003	5	9327073	C	T	TREND	104/104	111/119	0.1316	1	0.7167		Fli1									Set9
BICF2P901051	5	9341108	A	T	TREND	104/104	111/119	0.1316	1	0.7167		Fli1									Set9
BICF2P323743	5	9394659	A	G	TREND	100/108	103/127	0.4601	1	0.4976		Fli1									Set9
BICF2P1347656	5	9397630	A	T	TREND	100/108	103/127	0.4601	1	0.4976		Fli1									Set9
BICF2P1223677	5	9429066	T	C	TREND	101/103	114/112	0.03646	1	0.8486		Fli1									Set9
BICF2P695937	5	9475139	C	G	TREND	95/111	105/123	0.000178	1	0.9894		Fli1									Set9
BICF2P792620	5	9531655	C	T	TREND	9/197	11/217	0.04401	1	0.8338		Fli1									Set9
BICF2P446931	5	9544597	A	T	TREND	10/198	12/218	0.03375	1	0.8542		Fli1									Set9
BICF2P142759	5	9550347	T	C	TREND	96/112	109/121	0.06714	1	0.7955		Fli1									Set9
BICF2P1045926	5	9558009	T	C	TREND	96/112	109/121	0.06714	1	0.7955		Fli1									Set9
BICF2S23136278	5	9599696	T	C	TREND	93/115	105/125	0.03956	1	0.8423		Fli1									Set9
BICF2S23648363	5	9655372	T	C	TREND	94/114	109/121	0.2126	1	0.6448		Fli1									Set9
BICF2P1027720	5	9671740	T	C	TREND	3/205	8/222	1.898	1	0.1683		Fli1									Set9
BICF2P229894	5	9690103	C	T	TREND	6/202	11/219	1.099	1	0.2945		Fli1									Set9
BICF2P27987	5	9696998	C	G	TREND	97/111	112/118	0.179	1	0.6723		Fli1									Set9
BICF2P23185	5	9710306	C	T	TREND	97/111	112/118	0.179	1	0.6723		Fli1									Set9
BICF2P755609	5	9719169	A	G	TREND	97/111	112/118	0.179	1	0.6723		Fli1									Set9
BICF2P403938	5	9725557	C	T	TREND	97/111	112/118	0.179	1	0.6723		Fli1									Set9
BICF2P740506	5	9739332	T	C	TREND	97/111	112/118	0.179	1	0.6723		Fli1									Set9
BICF2P563884	5	9745992	G	A	TREND	97/111	114/116	0.3678	1	0.5442		Fli1									Set9
BICF2S22931998	5	9753213	T	C	TREND	13/195	20/210	0.8934	1	0.3446		Fli1									Set9
BICF2P880291	5	9775791	A	G	TREND	13/195	20/210	0.8934	1	0.3446		Fli1									Set9
BICF2P591233	5	9789678	T	C	TREND	96/112	105/125	0.01089	1	0.9169		Fli1									Set9
BICF2P989392	5	9798988	A	G	TREND	6/202	12/218	1.576	1	0.2094		Fli1									Set9
BICF2P747550	5	9812910	C	T	TREND	6/202	12/218	1.576	1	0.2094		Fli1									Set9
BICF2S23319496	5	9840309	A	G	TREND	96/112	107/123	0.005739	1	0.9396		Fli1									Set9
BICF2P1406785	5	9846907	G	A	TREND	97/111	108/122	0.004383	1	0.9472		Fli1									Set9	new_gene
BICF2P414980	5	10223783	C	T	TREND	4/204	5/225	0.02832	1	0.8664	Tirap										Set10
BICF2P918372	5	10226190	T	C	TREND	4/204	5/225	0.02832	1	0.8664	Tirap										Set10
BICF2P1271812	5	10241643	T	C	TREND	4/204	3/227	0.2087	1	0.6478	Tirap										Set10
BICF2S23120518	5	10252621	T	C	TREND	4/204	5/221	0.03703	1	0.8474	Tirap										Set10
BICF2P754020	5	10259031	C	T	TREND	4/204	3/227	0.2087	1	0.6478	Tirap										Set10
BICF2S23451221	5	10271055	G	A	TREND	4/204	5/225	0.02832	1	0.8664	Tirap										Set10
BICF2P610605	5	10290006	G	A	TREND	4/204	4/226	0.01667	1	0.8973	Tirap										Set10
BICF2P1245235	5	10322417	C	T	TREND	91/117	102/128	0.0163	1	0.8984	Tirap										Set10
BICF2P888461	5	10346793	T	C	TREND	91/117	103/127	0.04806	1	0.8265	Tirap										Set10
BICF2S23634726	5	10350567	C	G	TREND	92/116	105/125	0.08967	1	0.7646	Tirap										Set10
BICF2P970472	5	10365810	C	A	TREND	97/111	112/118	0.1963	1	0.6578	Tirap										Set10
BICF2S23411584	5	10373683	T	C	TREND	97/111	112/118	0.1963	1	0.6578	Tirap										Set10
BICF2P900105	5	10397310	T	G	TREND	97/111	112/118	0.1963	1	0.6578	Tirap										Set10
BICF2P509022	5	10407926	T	C	TREND	91/117	101/129	0.001203	1	0.9723	Tirap										Set10
BICF2P256064	5	10441003	A	T	TREND	86/114	99/127	0.0281	1	0.8669	Tirap										Set10
BICF2P508313	5	10445445	A	G	TREND	91/117	101/129	0.001203	1	0.9723	Tirap										Set10
BICF2P1063131	5	10461643	C	T	TREND	92/116	102/128	0.0006176	1	0.9802	Tirap										Set10
BICF2S23316058	5	10465026	G	A	TREND	92/116	102/128	0.0006176	1	0.9802	Tirap										Set10
BICF2P1471782	5	10511987	C	G	TREND	5/203	6/224	0.01613	1	0.8989	Tirap										Set10
BICF2S23518539	5	10529652	A	G	TREND	103/105	101/129	1.446	1	0.2291	Tirap										Set10
BICF2P1198876	5	10565740	G	A	TREND	103/105	102/128	1.241	1	0.2653	Tirap										Set10
BICF2P1409972	5	10587628	G	A	TREND	102/106	103/127	0.8244	1	0.3639	Tirap										Set10
BICF2S23312759	5	10593209	C	T	TREND	93/115	107/123	0.1488	1	0.6997	Tirap										Set10
BICF2P1298	5	10618754	A	G	TREND	15/193	27/203	2.584	1	0.1079	Tirap										Set10
BICF2P965823	5	10648948	C	T	TREND	18/190	26/204	0.8582	1	0.3542	Tirap										Set10
BICF2S2331073	5	10667930	T	C	TREND	103/105	102/128	1.217	1	0.2699	Tirap										Set10
BICF2S23025903	5	10709446	A	G	TREND	100/108	101/129	0.7787	1	0.3775	Tirap										Set10
BICF2S23519930	5	10728844	G	A	TREND	100/108	100/130	0.9424	1	0.3317	Tirap										Set10
BICF2P1051614	5	10749378	A	G	TREND	16/192	23/207	0.7481	1	0.3871	Tirap										Set10
BICF2P181763	5	10753716	T	C	TREND	90/116	109/121	0.5938	1	0.4409	Tirap										Set10
BICF2S23433857	5	10774160	A	G	TREND	19/189	24/206	0.2097	1	0.647	Tirap										Set10
BICF2S23121408	5	10777123	A	G	TREND	88/120	103/127	0.2754	1	0.5998	Tirap										Set10
BICF2S23537652	5	10803369	A	G	TREND	19/189	27/203	0.8045	1	0.3697	Tirap										Set10
BICF2S2335445	5	10817786	T	C	TREND	5/203	8/222	0.3881	1	0.5333	Tirap										Set10
BICF2S23260147	5	10835304	G	A	TREND	19/189	31/199	2.024	1	0.1548	Tirap										Set10
BICF2S23336119	5	10884067	G	T	TREND	100/108	101/129	0.7643	1	0.382	Tirap										Set10
BICF2S23544923	5	10897305	C	T	TREND	93/115	107/123	0.1434	1	0.705	Tirap										Set10
BICF2P321097	5	10905328	A	G	TREND	90/118	105/125	0.253	1	0.615	Tirap										Set10
BICF2P581289	5	10924159	G	A	TREND	18/188	28/202	1.323	1	0.2501	Tirap										Set10
BICF2P1088190	5	10929591	G	C	TREND	91/117	103/127	0.04631	1	0.8296	Tirap										Set10
BICF2P1252369	5	10939048	G	A	TREND	92/116	102/128	0.0005951	1	0.9805	Tirap										Set10
BICF2P1304606	5	10945409	C	G	TREND	89/119	102/128	0.1054	1	0.7455	Tirap										Set10
BICF2P1382751	5	10958104	G	A	TREND	17/191	28/202	1.834	1	0.1757	Tirap										Set10
BICF2P861901	5	10969082	T	C	TREND	18/190	28/202	1.4	1	0.2367	Tirap										Set10
BICF2P696509	5	10979208	G	A	TREND	106/102	101/129	2.174	1	0.1404	Tirap										Set10
BICF2P127169	5	10987063	A	C	TREND	89/119	102/128	0.1073	1	0.7432	Tirap										Set10
BICF2S23214566	5	11040870	T	C	TREND	15/193	19/211	0.1715	1	0.6788	Tirap										Set10
BICF2P91381	5	11054525	G	C	TREND	1/207	6/224	3.197	1	0.07378	Tirap										Set10
BICF2P801692	5	11098995	T	C	TREND	103/105	106/124	0.5145	1	0.4732	Tirap										Set10
BICF2S23318127	5	11124145	T	C	TREND	8/200	12/218	0.495	1	0.4817	Tirap										Set10
BICF2S23247073	5	11172089	T	C	TREND	8/200	10/220	0.06501	1	0.7987	Tirap										Set10
BICF2S23648390	5	11179986	C	A	TREND	96/112	119/111	1.333	1	0.2482	Tirap										Set10
BICF2S23134295	5	11185193	A	G	TREND	8/200	10/220	0.06501	1	0.7987	Tirap										Set10
BICF2S23354345	5	11192338	T	C	TREND	104/104	100/130	1.885	1	0.1698	Tirap										Set10
BICF2P27872	5	11222952	C	T	TREND	5/203	4/226	0.2449	1	0.6207	Tirap										Set10
BICF2P27877	5	11225752	T	C	TREND	5/203	4/226	0.2449	1	0.6207	Tirap										Set10
BICF2S23545738	5	11240220	T	C	TREND	90/118	111/117	1.316	1	0.2513	Tirap										Set10
BICF2P377323	5	11250501	A	G	TREND	84/124	99/131	0.3129	1	0.5759	Tirap										Set10
BICF2P266391	5	11267932	G	T	TREND	11/197	10/220	0.2017	1	0.6534	Tirap										Set10
BICF2P1407423	5	11305816	A	G	TREND	13/195	15/215	0.01337	1	0.9079	Tirap										Set10
BICF2P978215	5	11331372	G	A	TREND	94/114	116/114	1.167	1	0.2799	Tirap										Set10
BICF2S23722093	5	11356448	C	T	TREND	91/117	113/117	1.259	1	0.2618	Tirap										Set10
BICF2P340539	5	11365120	T	C	TREND	91/117	107/123	0.3253	1	0.5684	Tirap										Set10
BICF2P1035987	5	11380134	A	G	TREND	85/123	97/133	0.07396	1	0.7857	Tirap										Set10
BICF2P1324173	5	11387458	C	T	TREND	82/126	97/133	0.3393	1	0.5602	Tirap										Set10
BICF2P195501	5	11415041	C	T	TREND	5/203	9/221	0.8315	1	0.3618	Tirap										Set10
BICF2P323435	5	11442115	A	G	TREND	5/203	11/219	1.825	1	0.1767	Tirap										Set10
BICF2S22957866	5	11452821	A	G	TREND	12/196	15/215	0.0979	1	0.7544	Tirap										Set10
BICF2S23221365	5	11459112	T	C	TREND	83/125	93/137	0.01266	1	0.9104	Tirap										Set10
BICF2P631698	5	11465760	A	G	TREND	83/125	93/137	0.01266	1	0.9104	Tirap										Set10
BICF2P288723	5	11478157	G	A	TREND	84/124	93/137	0.0001136	1	0.9915	Tirap										Set10
BICF2P710978	5	11491221	A	G	TREND	84/124	93/137	0.0001136	1	0.9915	Tirap										Set10
BICF2P483462	5	11524556	C	A	TREND	86/122	95/135	7.785e-05	1	0.993	Tirap										Set10
BICF2S23350669	5	11548014	G	T	TREND	84/122	94/136	0.0003831	1	0.9844	Tirap										Set10
BICF2S2314237	5	11559341	T	C	TREND	6/202	8/222	0.1116	1	0.7383	Tirap										Set10
BICF2P589843	5	11596807	A	G	TREND	90/112	100/120	0.03306	1	0.8557	Tirap										Set10
BICF2S22945821	5	11620549	T	G	TREND	12/196	19/211	0.9702	1	0.3246	Tirap										Set10
BICF2P80998	5	11626631	A	G	TREND	107/101	109/121	0.734	1	0.3916	Tirap										Set10
BICF2S23915973	5	11665319	G	A	TREND	12/196	20/210	1.397	1	0.2372	Tirap										Set10
BICF2S23255824	5	11680172	A	T	TREND	94/114	104/126	2.664e-05	1	0.9959	Tirap										Set10
BICF2P214985	5	11703129	T	C	TREND	8/198	14/216	1.056	1	0.3041	Tirap										Set10
BICF2P1364834	5	11709571	G	A	TREND	19/189	31/199	2.12	1	0.1454	Tirap										Set10
BICF2S23035109	5	11757453	A	G	TREND	101/107	99/131	1.355	1	0.2444	Tirap										Set10
BICF2P143005	5	11782563	C	T	TREND	90/118	99/131	0.002303	1	0.9617	Tirap										Set10
BICF2S23338809	5	11788973	C	T	TREND	16/192	22/208	0.474	1	0.4912	Tirap										Set10
BICF2P285774	5	11806996	T	G	TREND	89/119	98/132	0.001468	1	0.9694	Tirap										Set10
BICF2S23227133	5	11912661	G	A	TREND	93/115	103/127	0.0002225	1	0.9881	Tirap										Set10
BICF2P1142809	5	11954874	C	T	TREND	12/196	22/208	2.244	1	0.1341	Tirap										Set10
BICF2P618001	5	11963111	G	T	TREND	14/192	22/208	1.133	1	0.2871	Tirap										Set10
BICF2P441330	5	11990076	T	C	TREND	12/196	22/208	2.244	1	0.1341	Tirap										Set10
BICF2P473338	5	12013928	C	T	TREND	5/203	10/220	1.132	1	0.2874	Tirap										Set10
BICF2P689724	5	12035365	T	C	TREND	9/199	10/220	0.000108	1	0.9917	Tirap										Set10
BICF2S23525452	5	12058319	T	A	TREND	88/120	96/134	0.01467	1	0.9036	Tirap										Set10
BICF2P284882	5	12066205	C	T	TREND	92/116	104/126	0.04289	1	0.8359	Tirap										Set10
BICF2P1333034	5	12078999	A	G	TREND	91/117	103/127	0.04631	1	0.8296	Tirap										Set10
BICF2P313109	5	12089358	A	G	TREND	89/119	98/132	0.001414	1	0.97	Tirap										Set10
BICF2S23544899	5	12108061	A	G	TREND	86/122	93/137	0.03795	1	0.8455	Tirap										Set10
BICF2P1329657	5	12134149	T	C	TREND	15/191	29/201	3.27	1	0.07056	Tirap										Set10
BICF2P658339	5	12184635	G	A	TREND	6/202	7/223	0.008486	1	0.9266	Tirap										Set10
BICF2S2311440	5	12211740	G	C	TREND	15/193	29/201	3.386	1	0.06576	Tirap										Set10	new_gene
BICF2P105169	5	17689790	A	G	TREND	44/164	43/187	0.3782	1	0.5386	Il10ra										Set11
BICF2S2313713	5	17702510	T	C	TREND	46/162	49/181	0.03847	1	0.8445	Il10ra										Set11
BICF2P951758	5	17726057	G	A	TREND	49/159	57/173	0.08093	1	0.776	Il10ra										Set11
BICF2P126981	5	17735795	C	T	TREND	49/159	57/173	0.08093	1	0.776	Il10ra										Set11
BICF2P659775	5	17737965	C	T	TREND	49/159	57/173	0.08093	1	0.776	Il10ra										Set11
BICF2P1310512	5	17774478	T	G	TREND	1/207	10/220	5.747	1	0.01651	Il10ra										Set11
BICF2P1310511	5	17775037	T	C	TREND	1/207	10/220	5.747	1	0.01651	Il10ra										Set11
BICF2P646561	5	17786364	A	G	TREND	1/207	7/223	4.076	1	0.04349	Il10ra										Set11
BICF2P570408	5	17796496	T	G	TREND	1/207	7/223	4.076	1	0.04349	Il10ra										Set11
BICF2P1077898	5	17831850	T	C	TREND	103/105	112/118	0.02706	1	0.8693	Il10ra										Set11
BICF2P1327161	5	17837490	A	G	TREND	6/202	9/221	0.3168	1	0.5735	Il10ra										Set11
BICF2P1327160	5	17837536	G	A	TREND	6/202	10/220	0.6085	1	0.4353	Il10ra										Set11
BICF2P213311	5	17852808	G	T	TREND	103/105	112/118	0.02706	1	0.8693	Il10ra										Set11
BICF2P831940	5	17861402	C	T	TREND	99/109	108/122	0.0164	1	0.8981	Il10ra										Set11
BICF2S2329289	5	17873995	T	C	TREND	102/106	114/116	0.01116	1	0.9159	Il10ra										Set11
BICF2P1342349	5	17888928	G	T	TREND	101/107	108/122	0.1026	1	0.7487	Il10ra										Set11
BICF2P1236535	5	17947543	T	C	TREND	101/107	111/119	0.003609	1	0.9521	Il10ra										Set11
BICF2P1117258	5	17963578	A	C	TREND	100/108	112/118	0.01542	1	0.9012	Il10ra										Set11
BICF2P712774	5	17978527	G	T	TREND	99/109	112/118	0.04831	1	0.826	Il10ra										Set11
BICF2S23732032	5	18022536	A	G	TREND	44/164	47/183	0.03124	1	0.8597	Il10ra										Set11
BICF2P461292	5	18062682	T	C	TREND	6/202	11/219	0.9747	1	0.3235	Il10ra										Set11
BICF2S23047187	5	18088532	C	T	TREND	4/204	7/223	0.5748	1	0.4484	Il10ra										Set11
BICF2P787100	5	18109826	T	C	TREND	1/207	6/224	3.197	1	0.07378	Il10ra										Set11
BICF2P987667	5	18145938	C	T	TREND	4/204	14/216	4.479	1	0.03432	Il10ra										Set11
BICF2P725569	5	18166548	A	G	TREND	3/205	5/225	0.3322	1	0.5644	Il10ra										Set11
BICF2P221416	5	18173728	G	A	TREND	1/207	6/224	3.197	1	0.07378	Il10ra										Set11
BICF2P1357842	5	18184109	A	G	TREND	3/205	10/220	3.303	1	0.06917	Il10ra										Set11
BICF2P1056057	5	18196237	G	A	TREND	4/204	9/221	1.331	1	0.2485	Il10ra										Set11
BICF2P331411	5	18211749	A	G	TREND	35/171	36/190	0.08786	1	0.7669	Il10ra										Set11
BICF2P1408010	5	18266448	A	C	TREND	10/198	17/213	1.008	1	0.3153	Il10ra										Set11
BICF2S24413919	5	18300453	T	C	TREND	11/197	19/211	1.247	1	0.2641	Il10ra										Set11
BICF2S23719163	5	18332836	A	G	TREND	48/160	52/178	0.01187	1	0.9132	Il10ra										Set11
BICF2P1015227	5	18396335	G	A	TREND	11/197	23/207	2.892	1	0.08902	Il10ra										Set11
BICF2P558375	5	18399624	C	T	TREND	11/195	23/207	2.804	1	0.09403	Il10ra										Set11
BICF2P120708	5	18409048	A	G	TREND	8/200	15/215	1.198	1	0.2737	Il10ra										Set11
BICF2S22932080	5	18437791	G	A	TREND	32/176	38/192	0.1073	1	0.7432	Il10ra										Set11
BICF2P799501	5	18450432	C	T	TREND	9/199	15/215	0.7847	1	0.3757	Il10ra										Set11
BICF2S23032018	5	18464789	C	T	TREND	3/203	16/212	7.512	1	0.006128	Il10ra										Set11
BICF2S23346280	5	18487145	A	C	TREND	6/202	18/212	4.999	1	0.02537	Il10ra										Set11
BICF2S22911048	5	18502362	G	A	TREND	7/201	17/213	3.628	1	0.0568	Il10ra										Set11
BICF2S23114666	5	18517129	T	C	TREND	8/200	20/210	3.959	1	0.04663	Il10ra										Set11
BICF2P811629	5	18529567	A	C	TREND	3/205	9/221	2.575	1	0.1086	Il10ra										Set11
BICF2P566027	5	18541317	T	C	TREND	13/195	24/206	2.056	1	0.1516	Il10ra										Set11
BICF2P1221960	5	18566090	C	T	TREND	53/153	61/169	0.0323	1	0.8574	Il10ra										Set11
BICF2S23543303	5	18581678	G	A	TREND	51/157	64/166	0.5904	1	0.4423	Il10ra										Set11
BICF2S23048431	5	18589742	G	T	TREND	53/155	65/165	0.4182	1	0.5178	Il10ra										Set11
BICF2S23338227	5	18600102	C	T	TREND	20/188	31/199	1.453	1	0.228	Il10ra										Set11
BICF2S237373	5	18615374	G	A	TREND	22/186	35/195	1.975	1	0.1599	Il10ra										Set11
BICF2S2305882	5	18622992	C	T	TREND	4/204	10/218	1.905	1	0.1675	Il10ra										Set11
BICF2S23162331	5	18630879	C	A	TREND	4/204	6/224	0.2356	1	0.6274	Il10ra										Set11
BICF2P1376065	5	18634442	A	G	TREND	20/188	33/197	2.135	1	0.1439	Il10ra										Set11
BICF2S23232833	5	18634495	T	C	TREND	3/205	6/224	0.7542	1	0.3852	Il10ra										Set11
BICF2P531811	5	18644299	T	G	TREND	8/200	18/212	2.816	1	0.09335	Il10ra										Set11
BICF2S23710878	5	18686327	T	C	TREND	16/192	24/206	1.037	1	0.3085	Il10ra										Set11
BICF2P450511	5	18692734	T	C	TREND	20/188	40/190	5.206	1	0.02251	Il10ra										Set11
BICF2G63029793	5	18700754	A	C	TREND	15/193	33/197	4.733	1	0.0296	Il10ra										Set11
BICF2G63029807	5	18715747	C	T	TREND	7/199	19/211	3.406	1	0.06498	Il10ra										Set11
BICF2G63029823	5	18724955	T	C	TREND	16/192	27/203	1.613	1	0.204	Il10ra										Set11
BICF2S23048653	5	18731576	G	C	TREND	10/198	7/223	0.7566	1	0.3844	Il10ra										Set11
BICF2G63029835	5	18748496	T	C	TREND	18/190	28/202	1.279	1	0.258	Il10ra										Set11
BICF2P1224199	5	18761717	A	G	TREND	14/184	23/197	1.233	1	0.2668	Il10ra										Set11
BICF2G63029880	5	18775291	A	C	TREND	20/188	31/199	1.396	1	0.2373	Il10ra										Set11
BICF2G63029892	5	18808481	C	T	TREND	41/167	56/174	1.195	1	0.2743	Il10ra										Set11
BICF2S2349130	5	18817112	G	C	TREND	31/177	35/195	0.007824	1	0.9295	Il10ra										Set11
BICF2G63029903	5	18825609	C	A	TREND	43/165	59/171	1.371	1	0.2416	Il10ra										Set11
BICF2G63029913	5	18843989	A	C	TREND	10/198	30/200	7.26	1	0.00705	Il10ra										Set11
BICF2G63029919	5	18858001	T	C	TREND	12/196	32/198	7.026	1	0.008034	Il10ra										Set11
BICF2G63029920	5	18863288	A	G	TREND	14/194	37/193	8.192	1	0.004208	Il10ra										Set11
BICF2G63029924	5	18874733	T	C	TREND	41/167	65/165	4.129	1	0.04216	Il10ra										Set11
BICF2S23660104	5	18884697	T	C	TREND	29/179	29/201	0.1502	1	0.6983	Il10ra										Set11
BICF2G63029934	5	18926870	A	G	TREND	36/172	47/183	0.6033	1	0.4373	Il10ra										Set11
BICF2G63029938	5	18931795	T	G	TREND	38/170	54/176	1.636	1	0.2009	Il10ra										Set11
BICF2P230310	5	18947901	T	C	TREND	30/178	32/198	0.02205	1	0.882	Il10ra										Set11
BICF2P392914	5	18967456	A	G	TREND	3/205	5/225	0.3322	1	0.5644	Il10ra										Set11
BICF2S23029725	5	18972939	A	G	TREND	8/200	19/211	2.769	1	0.0961	Il10ra										Set11
BICF2P1201179	5	18978515	T	C	TREND	6/202	11/219	1.099	1	0.2945	Il10ra										Set11
BICF2G63029965	5	18991838	C	A	TREND	42/166	64/166	3.292	1	0.06963	Il10ra										Set11
BICF2G63029976	5	19001066	A	G	TREND	40/168	63/167	3.859	1	0.04948	Il10ra										Set11
BICF2S24116226	5	19016878	C	T	TREND	5/203	13/217	2.726	1	0.09875	Il10ra										Set11
BICF2G63029995	5	19024283	A	G	TREND	8/200	17/209	1.978	1	0.1596	Il10ra										Set11
BICF2G63029999	5	19034368	C	A	TREND	39/169	64/166	4.773	1	0.0289	Il10ra										Set11
BICF2G63030014	5	19047216	T	C	TREND	14/194	34/196	6.268	1	0.01229	Il10ra										Set11
BICF2G63030039	5	19057555	A	G	TREND	15/193	37/193	7.296	1	0.006912	Il10ra										Set11
BICF2P346011	5	19075972	C	G	TREND	4/204	10/220	2.146	1	0.1429	Il10ra										Set11
BICF2P1057771	5	19078881	C	T	TREND	8/200	19/211	3.37	1	0.06641	Il10ra										Set11
BICF2P803240	5	19104994	A	G	TREND	4/204	10/220	2.146	1	0.1429	Il10ra										Set11
BICF2G63030080	5	19125370	A	G	TREND	34/174	55/175	3.661	1	0.05572	Il10ra										Set11
BICF2G63030101	5	19142824	A	G	TREND	9/199	19/211	2.151	1	0.1425	Il10ra										Set11
BICF2P234679	5	19151059	A	G	TREND	33/175	47/183	1.373	1	0.2414	Il10ra										Set11
BICF2G63030142	5	19161617	G	A	TREND	58/150	88/142	4.829	1	0.02799	Il10ra										Set11
BICF2G63030163	5	19170520	T	C	TREND	38/170	53/177	1.377	1	0.2406	Il10ra										Set11
BICF2P215337	5	19184700	C	T	TREND	59/149	89/141	5.106	1	0.02384	Il10ra										Set11
BICF2G63030206	5	19195420	C	T	TREND	57/151	84/146	3.891	1	0.04855	Il10ra										Set11
BICF2G63030222	5	19206382	C	G	TREND	33/173	57/173	4.995	1	0.02542	Il10ra										Set11
BICF2G63030243	5	19227253	T	C	TREND	36/172	59/171	4.175	1	0.04103	Il10ra										Set11
BICF2P1408805	5	19233830	G	A	TREND	32/176	54/176	4.462	1	0.03465	Il10ra										Set11
BICF2P538198	5	19242989	G	A	TREND	63/145	93/137	4.608	1	0.03182	Il10ra										Set11
BICF2G63030274	5	19254463	C	T	TREND	58/150	90/140	5.933	1	0.01486	Il10ra										Set11
BICF2P652567	5	19263931	G	A	TREND	32/176	50/180	2.636	1	0.1045	Il10ra										Set11
BICF2S23651202	5	19266033	T	C	TREND	32/176	50/180	2.636	1	0.1045	Il10ra										Set11
BICF2P970872	5	19277800	A	G	TREND	26/182	38/190	1.491	1	0.222	Il10ra										Set11
BICF2G63030296	5	19286890	T	G	TREND	35/173	54/176	2.828	1	0.09262	Il10ra										Set11
BICF2G63030320	5	19302058	G	A	TREND	63/145	97/133	6.31	1	0.01201	Il10ra										Set11
BICF2G63030324	5	19320078	A	G	TREND	35/173	61/169	5.923	1	0.01495	Il10ra										Set11
BICF2G63030346	5	19353890	A	G	TREND	35/173	61/169	5.923	1	0.01495	Il10ra										Set11
BICF2G63030354	5	19369015	C	G	TREND	35/173	62/168	6.29	1	0.01214	Il10ra										Set11
BICF2S2362330	5	19381324	T	G	TREND	58/150	77/153	1.563	1	0.2113	Il10ra										Set11
BICF2P810830	5	19408020	T	C	TREND	52/156	64/166	0.4315	1	0.5113	Il10ra										Set11
BICF2P935231	5	19420165	G	A	TREND	29/179	40/190	0.9939	1	0.3188	Il10ra										Set11
BICF2P466134	5	19433509	G	A	TREND	27/177	40/190	1.439	1	0.2303	Il10ra										Set11
BICF2P745390	5	19467336	A	G	TREND	30/178	38/192	0.3704	1	0.5428	Il10ra										Set11
BICF2P286394	5	19470902	G	A	TREND	53/155	65/165	0.4089	1	0.5225	Il10ra										Set11
BICF2P871564	5	19482016	C	A	TREND	22/186	27/203	0.1467	1	0.7017	Il10ra										Set11
BICF2P865713	5	19503337	T	C	TREND	24/184	32/198	0.543	1	0.4612	Il10ra										Set11
BICF2S23634546	5	19504008	C	T	TREND	28/180	37/193	0.5919	1	0.4417	Il10ra										Set11
BICF2P576720	5	19526279	C	T	TREND	59/149	81/149	2.149	1	0.1426	Il10ra										Set11
BICF2P1298918	5	19529311	T	C	TREND	28/180	41/189	1.592	1	0.2071	Il10ra										Set11
BICF2P1145558	5	19553187	C	T	TREND	28/180	41/189	1.592	1	0.2071	Il10ra										Set11
BICF2S23739220	5	19570007	G	A	TREND	29/179	41/189	1.252	1	0.2631	Il10ra										Set11
BICF2P1060034	5	19578019	A	G	TREND	29/179	41/189	1.252	1	0.2631	Il10ra										Set11
BICF2P1144998	5	19596411	C	T	TREND	31/177	44/186	1.394	1	0.2378	Il10ra										Set11
BICF2P1239293	5	19616857	A	G	TREND	58/150	81/149	2.503	1	0.1136	Il10ra										Set11
BICF2P695835	5	19619277	A	C	TREND	58/150	81/149	2.503	1	0.1136	Il10ra										Set11
BICF2P271204	5	19630570	G	A	TREND	58/150	81/149	2.503	1	0.1136	Il10ra										Set11
BICF2P244029	5	19660113	G	A	TREND	58/150	81/149	2.503	1	0.1136	Il10ra										Set11
BICF2P234087	5	19672855	G	A	TREND	58/148	81/149	2.308	1	0.1287	Il10ra										Set11
BICF2P614043	5	19682969	T	C	TREND	58/150	81/149	2.503	1	0.1136	Il10ra										Set11
BICF2P931931	5	19690509	T	C	TREND	32/176	49/181	2.428	1	0.1192	Il10ra										Set11	new_gene
BICF2P163563	5	45217395	T	C	TREND	58/150	55/175	0.8141	1	0.3669	Il12rb2										Set12
BICF2S233727	5	45230494	T	G	TREND	55/151	51/179	1.073	1	0.3004	Il12rb2										Set12
BICF2P1330462	5	45242984	T	C	TREND	103/105	113/117	0.006079	1	0.9379	Il12rb2										Set12
TIGRP2P71279	5	45243339	T	C	TREND	56/152	49/181	1.63	1	0.2017	Il12rb2										Set12
BICF2S2321350	5	45272650	G	A	TREND	103/105	112/118	0.02706	1	0.8693	Il12rb2										Set12
BICF2P1412083	5	45282726	G	A	TREND	103/105	112/118	0.02706	1	0.8693	Il12rb2										Set12
BICF2P789003	5	45290858	G	A	TREND	103/105	112/118	0.02706	1	0.8693	Il12rb2										Set12
BICF2P998380	5	45308409	A	G	TREND	57/151	51/179	1.411	1	0.2349	Il12rb2										Set12
BICF2S23018364	5	45312776	T	C	TREND	45/163	57/173	0.604	1	0.4371	Il12rb2										Set12
BICF2P917537	5	45334656	G	A	TREND	102/104	112/118	0.02649	1	0.8707	Il12rb2										Set12
BICF2P1202106	5	45370446	C	A	TREND	57/151	51/179	1.411	1	0.2349	Il12rb2										Set12
BICF2S2323662	5	45382916	G	A	TREND	46/162	61/169	1.123	1	0.2893	Il12rb2										Set12
BICF2P882771	5	45395079	C	T	TREND	103/105	112/118	0.02706	1	0.8693	Il12rb2										Set12
BICF2P600330	5	45534451	C	T	TREND	57/149	52/178	1.312	1	0.252	Il12rb2										Set12
G345F13S257	5	45576890	C	T	TREND	9/199	17/213	1.803	1	0.1793	Il12rb2										Set12
BICF2S2307645	5	45661442	A	G	TREND	9/199	17/213	1.803	1	0.1793	Il12rb2										Set12
BICF2P1201551	5	45757632	T	C	TREND	104/104	111/119	0.1207	1	0.7283	Il12rb2										Set12
TIGRP2P71292	5	45792882	G	A	TREND	59/149	49/181	2.629	1	0.105	Il12rb2										Set12
BICF2P707836	5	45795172	T	C	TREND	59/149	51/179	2.021	1	0.1552	Il12rb2										Set12
BICF2S22928795	5	45839465	C	T	TREND	10/198	20/210	2.593	1	0.1073	Il12rb2										Set12
BICF2P476564	5	45855194	G	A	TREND	41/167	56/174	1.428	1	0.2322	Il12rb2										Set12
BICF2S23331634	5	45922522	A	G	TREND	100/108	105/125	0.2402	1	0.6241	Il12rb2										Set12
BICF2S23133529	5	45980016	A	G	TREND	51/157	59/171	0.07079	1	0.7902	Il12rb2										Set12
BICF2G630186638	5	45989240	T	C	TREND	48/152	62/164	0.5975	1	0.4395	Il12rb2										Set12
BICF2G630186647	5	46004305	A	G	TREND	51/157	62/168	0.3204	1	0.5714	Il12rb2										Set12
BICF2G630186657	5	46015372	T	C	TREND	51/157	60/170	0.1325	1	0.7159	Il12rb2										Set12
BICF2G630186658	5	46025287	A	G	TREND	51/157	60/170	0.1325	1	0.7159	Il12rb2										Set12
BICF2G630186668	5	46041552	A	G	TREND	51/157	62/168	0.3133	1	0.5756	Il12rb2										Set12
BICF2G630186696	5	46062303	G	A	TREND	51/157	60/170	0.1325	1	0.7159	Il12rb2										Set12
BICF2G630186718	5	46072535	C	T	TREND	60/148	77/153	1.034	1	0.3093	Il12rb2										Set12
BICF2G630186735	5	46079166	C	A	TREND	60/148	77/153	1.034	1	0.3093	Il12rb2										Set12
BICF2G630186743	5	46083925	A	G	TREND	51/157	62/168	0.3133	1	0.5756	Il12rb2										Set12
BICF2G630186763	5	46106356	T	C	TREND	61/147	78/152	1.04	1	0.3079	Il12rb2										Set12
BICF2G630186777	5	46158109	A	C	TREND	52/156	63/167	0.3019	1	0.5827	Il12rb2										Set12
BICF2G630186779	5	46168185	C	A	TREND	52/156	63/167	0.3019	1	0.5827	Il12rb2										Set12
BICF2P1375880	5	46181807	C	A	TREND	91/117	88/142	1.302	1	0.2538	Il12rb2										Set12
BICF2G630186791	5	46217490	C	T	TREND	65/143	82/148	0.9828	1	0.3215	Il12rb2										Set12
BICF2G630186795	5	46222474	G	A	TREND	55/151	64/166	0.07161	1	0.789	Il12rb2										Set12
BICF2G630186833	5	46245603	A	C	TREND	66/142	83/145	1.066	1	0.3019	Il12rb2										Set12
BICF2P274180	5	46249714	A	G	TREND	66/142	84/146	1.129	1	0.288	Il12rb2										Set12
BICF2P1392393	5	46250407	T	C	TREND	66/142	84/146	1.129	1	0.288	Il12rb2										Set12
BICF2G630186851	5	46258320	T	C	TREND	66/142	84/146	1.129	1	0.288	Il12rb2										Set12
BICF2S23524531	5	46264506	G	T	TREND	66/142	84/146	1.129	1	0.288	Il12rb2										Set12
BICF2G630186869	5	46315900	T	C	TREND	57/151	65/165	0.03991	1	0.8417	Il12rb2										Set12
BICF2P181027	5	46383361	C	T	TREND	66/142	54/176	3.385	1	0.06579	Il12rb2										Set12
BICF2G630186879	5	46408387	G	A	TREND	87/121	102/128	0.2767	1	0.5989	Il12rb2										Set12
BICF2G630186892	5	46418781	A	G	TREND	87/121	99/131	0.06554	1	0.7979	Il12rb2										Set12
BICF2G630186927	5	46435777	C	T	TREND	96/112	121/109	1.78	1	0.1822	Il12rb2										Set12
BICF2G630186933	5	46438890	C	T	TREND	96/112	121/109	1.78	1	0.1822	Il12rb2										Set12
BICF2G630186953	5	46451107	G	A	TREND	87/121	102/128	0.2767	1	0.5989	Il12rb2										Set12
BICF2G630186964	5	46463491	C	T	TREND	46/162	55/175	0.1876	1	0.6649	Il12rb2										Set12
BICF2G630186985	5	46471727	T	C	TREND	87/121	99/131	0.06554	1	0.7979	Il12rb2										Set12
BICF2G630186995	5	46498069	G	A	TREND	67/141	86/144	1.282	1	0.2575	Il12rb2										Set12
BICF2G630187000	5	46511658	G	A	TREND	97/111	119/111	1.104	1	0.2935	Il12rb2										Set12
BICF2G630187013	5	46538636	A	C	TREND	97/111	118/110	1.1	1	0.2942	Il12rb2										Set12
BICF2G630187016	5	46560470	T	C	TREND	68/140	88/140	1.615	1	0.2038	Il12rb2										Set12
BICF2G630187018	5	46568994	G	A	TREND	97/111	119/111	1.104	1	0.2935	Il12rb2										Set12
BICF2G630187020	5	46583644	T	C	TREND	67/141	82/148	0.5801	1	0.4463	Il12rb2										Set12
BICF2G630187022	5	46587057	A	G	TREND	76/132	92/138	0.5253	1	0.4686	Il12rb2										Set12
BICF2P1487642	5	46620969	T	G	TREND	64/132	67/157	0.3465	1	0.5561	Il12rb2										Set12
TIGRP2P71448	5	46622155	A	G	TREND	75/133	72/158	0.9978	1	0.3178	Il12rb2										Set12
BICF2P1394519	5	46643192	T	C	TREND	104/104	109/121	0.286	1	0.5928	Il12rb2										Set12
BICF2P283701	5	46654276	C	T	TREND	104/104	110/120	0.1968	1	0.6573	Il12rb2										Set12
BICF2P1259970	5	46674946	T	C	TREND	104/104	109/121	0.2811	1	0.596	Il12rb2										Set12
BICF2S2392653	5	46685227	A	G	TREND	104/104	108/120	0.2835	1	0.5944	Il12rb2										Set12
BICF2P763805	5	46692681	C	T	TREND	103/103	107/119	0.2833	1	0.5946	Il12rb2										Set12
BICF2G630187050	5	46702497	T	C	TREND	47/161	57/173	0.2703	1	0.6031	Il12rb2										Set12
BICF2G630187066	5	46716461	A	G	TREND	86/122	101/129	0.2782	1	0.5979	Il12rb2										Set12
BICF2P56117	5	46721860	A	G	TREND	75/133	72/158	0.9978	1	0.3178	Il12rb2										Set12
BICF2G630187070	5	46729345	C	A	TREND	57/151	74/156	1.126	1	0.2885	Il12rb2										Set12
BICF2G630187075	5	46736938	A	G	TREND	57/151	73/157	0.9286	1	0.3352	Il12rb2										Set12
BICF2G630187106	5	46774514	C	T	TREND	75/133	89/139	0.387	1	0.5339	Il12rb2										Set12
BICF2G630187117	5	46785340	G	A	TREND	84/124	103/127	0.8312	1	0.3619	Il12rb2										Set12
BICF2G630187121	5	46797455	C	T	TREND	85/123	107/123	1.396	1	0.2375	Il12rb2										Set12
BICF2G630187129	5	46808035	T	C	TREND	46/162	56/174	0.2822	1	0.5953	Il12rb2										Set12
BICF2G630187144	5	46817654	G	C	TREND	47/161	59/171	0.5154	1	0.4728	Il12rb2										Set12
BICF2G630187147	5	46844229	A	G	TREND	57/151	65/165	0.03991	1	0.8417	Il12rb2										Set12
BICF2P1513176	5	46866466	A	G	TREND	57/151	69/161	0.3602	1	0.5484	Il12rb2										Set12
BICF2G630187158	5	46884482	T	G	TREND	56/152	65/165	0.09939	1	0.7526	Il12rb2										Set12
BICF2G630187160	5	46886644	C	T	TREND	56/152	65/165	0.09939	1	0.7526	Il12rb2										Set12
BICF2G630187171	5	46899140	T	C	TREND	56/152	65/165	0.09939	1	0.7526	Il12rb2										Set12
BICF2G630187198	5	46937085	A	T	TREND	48/160	61/169	0.6544	1	0.4185	Il12rb2										Set12
BICF2G630187206	5	46944163	T	C	TREND	58/150	79/151	2.097	1	0.1476	Il12rb2										Set12
BICF2S23511087	5	46956371	C	A	TREND	10/198	19/211	2.1	1	0.1473	Il12rb2										Set12
BICF2G630187227	5	46966504	C	A	TREND	66/142	84/146	1.153	1	0.283	Il12rb2										Set12
BICF2G630187264	5	46986065	C	T	TREND	56/152	66/164	0.1747	1	0.676	Il12rb2										Set12
BICF2G630187267	5	46989781	T	C	TREND	58/150	71/159	0.4486	1	0.503	Il12rb2										Set12
BICF2G630187268	5	46990030	C	T	TREND	58/150	71/159	0.4486	1	0.503	Il12rb2										Set12
BICF2G630187355	5	47016766	C	T	TREND	56/152	69/161	0.5167	1	0.4722	Il12rb2										Set12
BICF2G630187387	5	47036440	G	C	TREND	48/160	52/178	0.01274	1	0.9101	Il12rb2										Set12
BICF2G630187403	5	47047616	A	G	TREND	83/125	99/131	0.4418	1	0.5063	Il12rb2										Set12
BICF2G630187408	5	47063355	G	A	TREND	82/126	97/133	0.3393	1	0.5602	Il12rb2										Set12
BICF2P1084320	5	47070258	A	C	TREND	1/207	6/224	3.197	1	0.07378	Il12rb2										Set12
BICF2P1505313	5	47090810	A	G	TREND	1/207	6/224	3.197	1	0.07378	Il12rb2										Set12
TIGRP2P71511	5	47095461	G	T	TREND	10/198	23/207	4.295	1	0.03822	Il12rb2										Set12
BICF2P272358	5	47116899	T	C	TREND	49/159	54/176	0.0003656	1	0.9847	Il12rb2										Set12
BICF2G630187455	5	47150997	A	G	TREND	66/142	90/140	2.546	1	0.1106	Il12rb2										Set12
BICF2G630187468	5	47163453	T	C	TREND	48/160	53/177	6.654e-05	1	0.9935	Il12rb2										Set12
BICF2G630187469	5	47163546	T	C	TREND	48/160	53/177	6.654e-05	1	0.9935	Il12rb2										Set12
BICF2G630187475	5	47173022	G	A	TREND	47/161	52/178	9.377e-06	1	0.9976	Il12rb2										Set12
BICF2G630187491	5	47192258	A	G	TREND	83/125	98/132	0.3385	1	0.5607	Il12rb2										Set12
BICF2G630187498	5	47195264	A	T	TREND	47/161	54/176	0.04516	1	0.8317	Il12rb2										Set12
BICF2G630187503	5	47214400	A	G	TREND	57/151	71/159	0.6166	1	0.4323	Il12rb2										Set12
BICF2P419745	5	47232749	A	T	TREND	63/145	56/174	1.869	1	0.1716	Il12rb2										Set12
BICF2P209903	5	47245908	A	G	TREND	64/144	58/172	1.602	1	0.2056	Il12rb2										Set12
TIGRP2P71547	5	47256559	T	C	TREND	63/145	56/174	1.869	1	0.1716	Il12rb2										Set12	new_gene
BICF2P369322	7	7896221	C	A	TREND	29/179	37/193	0.3922	1	0.5312	IL10										Set13
BICF2S23620182	7	7925379	A	G	TREND	19/189	27/201	0.8628	1	0.353	IL10										Set13
BICF2P171185	7	7960547	C	T	TREND	24/184	25/201	0.02324	1	0.8788	IL10										Set13
BICF2P1489988	7	7972720	C	T	TREND	33/175	57/173	4.939	1	0.02625	IL10										Set13
BICF2P292275	7	7985411	G	A	TREND	33/175	57/173	4.939	1	0.02625	IL10										Set13
BICF2P1026614	7	8002521	G	A	TREND	33/175	57/173	4.939	1	0.02625	IL10										Set13
BICF2P494386	7	8017727	T	C	TREND	14/194	30/200	4.868	1	0.02735	IL10										Set13
BICF2P1001619	7	8051765	G	A	TREND	56/152	82/148	3.681	1	0.05505	IL10										Set13
BICF2P205315	7	8069544	T	C	TREND	15/193	30/200	4.093	1	0.04306	IL10										Set13
BICF2P307535	7	8089250	C	T	TREND	15/193	30/200	4.093	1	0.04306	IL10										Set13
BICF2P1113699	7	8104359	T	G	TREND	15/191	30/200	3.961	1	0.04656	IL10										Set13
BICF2P358734	7	8124605	G	A	TREND	15/193	30/200	4.093	1	0.04306	IL10										Set13
BICF2P403490	7	8140887	T	C	TREND	15/193	30/200	4.093	1	0.04306	IL10										Set13
BICF2P308552	7	8149635	T	G	TREND	33/175	57/173	4.939	1	0.02625	IL10										Set13
BICF2P1024502	7	8177757	T	G	TREND	33/175	58/172	5.421	1	0.0199	IL10										Set13
BICF2P752133	7	8190927	A	G	TREND	33/175	57/173	4.939	1	0.02625	IL10										Set13
BICF2P427605	7	8206970	T	C	TREND	33/175	57/173	4.939	1	0.02625	IL10										Set13
BICF2P547755	7	8211788	G	A	TREND	33/175	57/173	4.939	1	0.02625	IL10										Set13
BICF2P1313257	7	8237776	T	C	TREND	12/196	23/207	2.563	1	0.1094	IL10										Set13
BICF2P853635	7	8248789	C	T	TREND	15/193	31/199	4.658	1	0.03092	IL10										Set13
BICF2P762586	7	8266848	G	A	TREND	34/174	58/172	4.867	1	0.02737	IL10										Set13
BICF2P961533	7	8275734	A	G	TREND	34/174	58/172	4.867	1	0.02737	IL10										Set13
BICF2S23251875	7	8318049	T	G	TREND	3/205	9/219	2.624	1	0.1052	IL10										Set13
BICF2P1148897	7	8356358	C	A	TREND	34/174	58/172	4.867	1	0.02737	IL10										Set13
BICF2S23042233	7	8394872	C	A	TREND	2/206	5/225	1.038	1	0.3084	IL10										Set13
BICF2S23047838	7	8411236	T	C	TREND	2/206	5/225	1.038	1	0.3084	IL10										Set13
BICF2P927003	7	8422421	A	G	TREND	34/174	58/172	4.867	1	0.02737	IL10										Set13
BICF2P510576	7	8495539	C	T	TREND	34/174	58/172	4.867	1	0.02737	IL10										Set13
BICF2P284440	7	8502995	A	G	TREND	33/175	58/172	5.421	1	0.0199	IL10										Set13
BICF2S23743387	7	8523324	A	T	TREND	33/175	58/172	5.421	1	0.0199	IL10										Set13
BICF2P1246946	7	8546126	T	C	TREND	33/175	58/172	5.421	1	0.0199	IL10										Set13
BICF2P188787	7	8574532	G	T	TREND	33/175	58/172	5.421	1	0.0199	IL10										Set13
BICF2P555908	7	8596555	C	T	TREND	33/175	58/172	5.421	1	0.0199	IL10										Set13
BICF2P973227	7	8604411	T	G	TREND	33/175	56/174	4.6	1	0.03197	IL10										Set13
BICF2P938560	7	8617378	C	T	TREND	33/175	56/172	4.803	1	0.02841	IL10										Set13
BICF2P1115787	7	8652097	T	C	TREND	29/179	47/183	3.169	1	0.07503	IL10										Set13
BICF2P143657	7	8662225	A	C	TREND	33/175	58/172	5.421	1	0.0199	IL10										Set13
BICF2P321535	7	8681659	C	A	TREND	31/177	53/177	4.676	1	0.03058	IL10										Set13
BICF2P785665	7	8689177	G	A	TREND	31/177	53/177	4.676	1	0.03058	IL10										Set13
BICF2S23024483	7	8702723	C	G	TREND	33/175	57/173	5.071	1	0.02433	IL10										Set13
BICF2P100784	7	8714249	A	G	TREND	33/173	59/171	5.697	1	0.017	IL10										Set13
BICF2P830375	7	8748768	A	G	TREND	23/185	22/208	0.2436	1	0.6217	IL10										Set13
BICF2P737046	7	8761693	C	T	TREND	33/175	47/183	1.542	1	0.2143	IL10										Set13
BICF2S23038557	7	8764279	G	A	TREND	33/173	47/183	1.429	1	0.2319	IL10										Set13
BICF2P397655	7	8791122	C	T	TREND	56/152	81/149	3.249	1	0.07146	IL10										Set13
BICF2P726311	7	8800756	G	C	TREND	11/197	23/207	3.246	1	0.07162	IL10										Set13
BICF2P683092	7	8828566	G	A	TREND	5/203	8/222	0.4516	1	0.5016	IL10										Set13
BICF2P881484	7	8830886	C	T	TREND	4/204	7/223	0.5748	1	0.4484	IL10										Set13
BICF2P927056	7	8842419	A	G	TREND	4/204	7/223	0.5748	1	0.4484	IL10										Set13
BICF2S2329066	7	8856066	C	T	TREND	15/193	28/202	3.055	1	0.08047	IL10										Set13
BICF2S23055489	7	8867959	C	T	TREND	56/152	84/146	4.475	1	0.0344	IL10										Set13
BICF2S23149773	7	8891958	G	A	TREND	56/152	84/146	4.475	1	0.0344	IL10										Set13
TIGRP2P99356	7	8960570	A	G	TREND	26/182	32/198	0.1886	1	0.6641	IL10										Set13
TIGRP2P99367	7	8987539	T	G	TREND	23/185	27/203	0.04572	1	0.8307	IL10										Set13
TIGRP2P99380	7	9000621	T	C	TREND	21/187	23/207	0.001075	1	0.9738	IL10										Set13
BICF2P440612	7	9004652	T	G	TREND	21/187	23/205	8.205e-06	1	0.9977	IL10										Set13
BICF2P897296	7	9027240	G	A	TREND	44/164	61/169	1.555	1	0.2124	IL10										Set13
BICF2P108817	7	9036433	G	A	TREND	46/162	61/169	1.047	1	0.3062	IL10										Set13
BICF2P388955	7	9037464	C	A	TREND	46/162	61/169	1.047	1	0.3062	IL10										Set13
TIGRP2P99412	7	9043872	G	A	TREND	45/163	61/169	1.318	1	0.251	IL10										Set13
BICF2P736350	7	9052210	C	T	TREND	11/197	21/209	2.408	1	0.1207	IL10										Set13
BICF2S23220985	7	9066823	C	A	TREND	12/196	26/204	4.387	1	0.0362	IL10										Set13
BICF2P936742	7	9079483	C	G	TREND	4/204	8/222	1.02	1	0.3125	IL10										Set13
BICF2P481467	7	9094906	A	G	TREND	12/194	22/208	2.159	1	0.1417	IL10										Set13
BICF2P715583	7	9116532	C	G	TREND	33/175	57/173	5.512	1	0.01889	IL10										Set13
BICF2P1166729	7	9159509	C	T	TREND	34/174	47/183	1.269	1	0.26	IL10										Set13
BICF2S23413988	7	9172503	G	A	TREND	8/200	18/212	3.042	1	0.08115	IL10										Set13
BICF2S23121564	7	9177023	A	C	TREND	52/156	72/158	2.027	1	0.1545	IL10										Set13
BICF2P1301851	7	9189828	A	G	TREND	30/178	48/182	3.096	1	0.07849	IL10										Set13
BICF2P670297	7	9229698	T	A	TREND	52/156	70/158	1.681	1	0.1948	IL10										Set13
BICF2S23652599	7	9244454	C	T	TREND	42/166	53/177	0.443	1	0.5057	IL10										Set13
BICF2P1258538	7	9251869	G	A	TREND	23/185	26/204	0.006322	1	0.9366	IL10										Set13
BICF2P425352	7	9264763	C	T	TREND	22/186	22/208	0.119	1	0.7302	IL10										Set13
BICF2S23738524	7	9305027	G	A	TREND	25/181	25/205	0.1706	1	0.6796	IL10										Set13
BICF2P120685	7	9329122	C	T	TREND	23/185	37/193	2.259	1	0.1328	IL10										Set13
BICF2P549577	7	9350978	C	T	TREND	31/177	42/188	0.9862	1	0.3207	IL10										Set13
BICF2S2322116	7	9363300	A	G	TREND	52/156	75/155	3.323	1	0.06833	IL10										Set13
TIGRP2P99494	7	9378337	T	C	TREND	29/179	53/177	5.718	1	0.01679	IL10										Set13
BICF2P1101220	7	9387752	A	G	TREND	47/161	68/162	2.882	1	0.08956	IL10										Set13
BICF2P544042	7	9405036	A	G	TREND	7/201	16/214	2.732	1	0.09837	IL10										Set13
BICF2P247537	7	9409477	G	A	TREND	52/156	76/154	3.721	1	0.05374	IL10										Set13
BICF2P357532	7	9420481	G	C	TREND	6/202	16/214	3.64	1	0.0564	IL10										Set13
BICF2P411192	7	9437479	A	G	TREND	3/205	6/224	0.7542	1	0.3852	IL10										Set13
TIGRP2P99520	7	9471548	C	A	TREND	8/198	18/212	2.958	1	0.08546	IL10										Set13
TIGRP2P99523	7	9478351	A	G	TREND	9/199	20/210	3.131	1	0.07681	IL10										Set13
BICF2S23326618	7	9499236	T	C	TREND	26/182	40/186	2.052	1	0.152	IL10										Set13
BICF2P1375722	7	9540640	G	T	TREND	53/153	81/149	4.656	1	0.03095	IL10										Set13
BICF2S23341172	7	9545406	T	C	TREND	26/182	44/186	3.11	1	0.07781	IL10										Set13
BICF2P1221814	7	9575252	T	A	TREND	20/188	19/211	0.2434	1	0.6217	IL10										Set13
BICF2P834922	7	9598143	G	T	TREND	25/183	19/211	1.642	1	0.2001	IL10										Set13
TIGRP2P99614	7	9618169	A	G	TREND	21/187	21/209	0.1117	1	0.7382	IL10										Set13
BICF2P1456239	7	9627598	T	A	TREND	19/189	17/213	0.4266	1	0.5137	IL10										Set13
BICF2P1345136	7	9649865	T	C	TREND	19/189	16/214	0.6794	1	0.4098	IL10										Set13
TIGRP2P99637	7	9667984	T	C	TREND	2/206	6/224	1.684	1	0.1944	IL10										Set13
BICF2S23528309	7	9680524	C	A	TREND	30/178	33/197	0.0005123	1	0.9819	IL10										Set13
BICF2P1271159	7	9711713	G	A	TREND	51/157	77/153	4.616	1	0.03168	IL10										Set13
BICF2P1234343	7	9720863	C	T	TREND	48/160	69/161	2.849	1	0.09145	IL10										Set13
BICF2S23334171	7	9750817	C	T	TREND	41/167	59/171	2.334	1	0.1266	IL10										Set13
TIGRP2P99657	7	9753224	G	T	TREND	41/167	59/171	2.334	1	0.1266	IL10										Set13
BICF2S22914949	7	9771150	T	C	TREND	9/199	15/215	0.9861	1	0.3207	IL10										Set13
BICF2S23621957	7	9786291	G	T	TREND	41/167	57/169	1.935	1	0.1642	IL10										Set13
BICF2P632235	7	9792753	A	G	TREND	49/159	72/158	3.582	1	0.05841	IL10										Set13
BICF2P37269	7	9804508	A	G	TREND	43/165	61/169	2.082	1	0.1491	IL10										Set13
BICF2P468707	7	9818786	G	C	TREND	52/156	82/148	6.031	1	0.01406	IL10										Set13
BICF2P479024	7	9821432	A	G	TREND	46/150	78/144	6.696	1	0.009662	IL10										Set13
BICF2P484280	7	9826375	T	C	TREND	12/196	18/212	0.7257	1	0.3943	IL10										Set13
TIGRP2P99690	7	9847243	C	G	TREND	12/196	20/210	1.397	1	0.2372	IL10										Set13
BICF2P272814	7	9861013	G	A	TREND	35/173	62/168	6.63	1	0.01003	IL10										Set13
TIGRP2P99706	7	9868566	T	C	TREND	15/193	26/204	2.269	1	0.132	IL10										Set13
BICF2S22919222	7	9887499	G	A	TREND	60/148	83/147	2.737	1	0.09802	IL10										Set13	new_gene
BICF2P1378834	7	27854610	T	C	TREND	55/153	42/188	3.903	1	0.04819	Tnfsf4										Set14
TIGRP2P93872	7	28109255	G	A	TREND	100/108	108/122	0.05247	1	0.8188	Tnfsf4										Set14
BICF2P126364	7	28119458	G	A	TREND	100/108	108/122	0.05247	1	0.8188	Tnfsf4										Set14
BICF2P391679	7	28129316	A	G	TREND	100/108	108/122	0.05247	1	0.8188	Tnfsf4										Set14
BICF2P1273834	7	28144612	A	G	TREND	100/108	108/122	0.05247	1	0.8188	Tnfsf4										Set14
BICF2S22957026	7	28159712	T	C	TREND	100/108	108/122	0.05247	1	0.8188	Tnfsf4										Set14
BICF2S22955332	7	28163708	T	G	TREND	100/108	108/122	0.05247	1	0.8188	Tnfsf4										Set14
BICF2P369320	7	28198812	T	G	TREND	59/149	52/178	1.787	1	0.1813	Tnfsf4										Set14
BICF2S23639812	7	28223839	C	G	TREND	100/106	107/119	0.05938	1	0.8075	Tnfsf4										Set14
TIGRP2P93888	7	28269863	T	C	TREND	25/183	33/197	0.5333	1	0.4652	Tnfsf4										Set14
BICF2P535557	7	28289067	A	G	TREND	19/189	21/209	2.41e-06	1	0.9988	Tnfsf4										Set14
TIGRP2P93897	7	28290321	T	C	TREND	90/118	98/132	0.01821	1	0.8927	Tnfsf4										Set14
BICF2P1386712	7	28293222	A	G	TREND	91/117	100/130	0.003142	1	0.9553	Tnfsf4										Set14
BICF2P310806	7	28305047	T	C	TREND	93/115	100/130	0.06444	1	0.7996	Tnfsf4	Fasl									Set14
BICF2P1229810	7	28315152	C	A	TREND	93/115	100/130	0.06444	1	0.7996	Tnfsf4	Fasl									Set14
BICF2S23660669	7	28329867	G	T	TREND	63/145	67/163	0.07222	1	0.7881	Tnfsf4	Fasl									Set14
BICF2S2339324	7	28348012	A	G	TREND	63/145	67/163	0.07222	1	0.7881	Tnfsf4	Fasl									Set14
BICF2P298470	7	28373751	C	T	TREND	68/140	57/173	3.338	1	0.06768	Tnfsf4	Fasl									Set14
BICF2P277135	7	28402269	T	C	TREND	66/142	55/175	3.317	1	0.06857	Tnfsf4	Fasl									Set14
BICF2P220019	7	28410131	T	C	TREND	37/171	54/176	2.176	1	0.1402	Tnfsf4	Fasl									Set14
TIGRP2P93912	7	28430753	C	T	TREND	25/183	37/193	1.454	1	0.2279	Tnfsf4	Fasl									Set14
BICF2P575354	7	28606142	C	T	TREND	105/103	110/120	0.2765	1	0.599	Tnfsf4	Fasl									Set14
BICF2P1439954	7	28668873	G	A	TREND	70/138	52/178	6.783	1	0.009201	Tnfsf4	Fasl									Set14
BICF2P1439953	7	28669048	A	T	TREND	70/138	52/178	6.783	1	0.009201	Tnfsf4	Fasl									Set14
BICF2P975458	7	28676655	T	C	TREND	71/137	52/178	7.397	1	0.006533	Tnfsf4	Fasl									Set14
BICF2P212202	7	28689566	T	C	TREND	10/198	4/226	3.437	1	0.06374	Tnfsf4	Fasl									Set14
BICF2S23741980	7	28709098	A	T	TREND	102/106	110/120	0.05636	1	0.8124	Tnfsf4	Fasl									Set14
BICF2P729143	7	28720832	T	G	TREND	12/196	10/220	0.4884	1	0.4846	Tnfsf4	Fasl									Set14
BICF2S23439760	7	28732599	C	T	TREND	24/184	27/203	0.004269	1	0.9479	Tnfsf4	Fasl									Set14
BICF2P739524	7	28738676	A	G	TREND	12/196	10/220	0.4884	1	0.4846	Tnfsf4	Fasl									Set14
BICF2P963464	7	28755633	A	G	TREND	10/198	5/225	2.375	1	0.1233	Tnfsf4	Fasl									Set14
TIGRP2P93979	7	28836804	G	A	TREND	95/113	93/137	1.126	1	0.2887	Tnfsf4	Fasl									Set14
TIGRP2P93985	7	28843858	T	C	TREND	95/113	93/137	1.126	1	0.2887	Tnfsf4	Fasl									Set14
TIGRP2P93994	7	28854019	G	A	TREND	4/204	6/224	0.2356	1	0.6274	Tnfsf4	Fasl									Set14
BICF2P1430083	7	28871221	G	A	TREND	66/142	57/173	2.513	1	0.1129	Tnfsf4	Fasl									Set14
BICF2P397636	7	28887528	G	A	TREND	99/109	96/134	1.352	1	0.2449	Tnfsf4	Fasl									Set14
BICF2P397634	7	28888219	G	A	TREND	99/109	96/134	1.352	1	0.2449	Tnfsf4	Fasl									Set14
BICF2P718122	7	28913197	G	A	TREND	37/171	46/184	0.3802	1	0.5375	Tnfsf4	Fasl									Set14
BICF2P319814	7	28933401	A	G	TREND	37/171	46/184	0.3802	1	0.5375	Tnfsf4	Fasl									Set14
BICF2P319816	7	28934000	G	T	TREND	37/171	46/184	0.3802	1	0.5375	Tnfsf4	Fasl									Set14
BICF2P614823	7	28950019	G	A	TREND	100/108	96/134	1.594	1	0.2068	Tnfsf4	Fasl									Set14
TIGRP2P93997	7	28968623	C	T	TREND	100/108	95/135	1.838	1	0.1752	Tnfsf4	Fasl									Set14
BICF2P90339	7	29143783	A	G	TREND	98/110	94/136	1.559	1	0.2117	Tnfsf4	Fasl									Set14
BICF2S2308016	7	29157594	G	T	TREND	94/114	89/141	1.71	1	0.191	Tnfsf4	Fasl									Set14
BICF2P138822	7	29165674	G	A	TREND	67/139	56/174	3.535	1	0.06008	Tnfsf4	Fasl									Set14
BICF2P812247	7	29185277	G	T	TREND	64/142	53/177	3.539	1	0.05994	Tnfsf4	Fasl									Set14
BICF2S23236185	7	29193785	T	G	TREND	100/108	97/133	1.369	1	0.242	Tnfsf4	Fasl									Set14
BICF2P170643	7	29201473	G	T	TREND	66/142	58/172	2.164	1	0.1413	Tnfsf4	Fasl									Set14
BICF2P245155	7	29220915	A	G	TREND	46/162	57/173	0.4824	1	0.4874	Tnfsf4	Fasl									Set14
BICF2S23244615	7	29222557	G	A	TREND	46/162	57/173	0.4824	1	0.4874	Tnfsf4	Fasl									Set14
BICF2P843238	7	29276217	C	T	TREND	79/129	108/122	3.804	1	0.05114	Tnfsf4	Fasl									Set14
BICF2P322215	7	29284249	G	A	TREND	4/204	5/225	0.03488	1	0.8519	Tnfsf4	Fasl									Set14
TIGRP2P94089	7	29310004	C	T	TREND	82/126	112/118	4.027	1	0.04478	Tnfsf4	Fasl									Set14
BICF2P882803	7	29332033	T	C	TREND	84/124	111/119	2.871	1	0.09019	Tnfsf4	Fasl									Set14
BICF2P409030	7	29358297	T	G	TREND	78/130	107/123	3.866	1	0.04928	Tnfsf4	Fasl									Set14
BICF2P580969	7	29360118	A	C	TREND	83/125	111/119	3.271	1	0.07052	Tnfsf4	Fasl									Set14
BICF2P1063547	7	29376861	A	G	TREND	78/130	108/122	4.277	1	0.03863	Tnfsf4	Fasl									Set14
BICF2P378059	7	29386238	C	T	TREND	83/125	110/118	3.231	1	0.07225	Tnfsf4	Fasl									Set14
BICF2P785110	7	29397298	G	A	TREND	83/125	111/119	3.271	1	0.07052	Tnfsf4	Fasl									Set14
BICF2P1309365	7	29414445	T	C	TREND	83/125	111/119	3.271	1	0.07052	Tnfsf4	Fasl									Set14
BICF2P884461	7	29422228	T	C	TREND	83/125	111/119	3.271	1	0.07052	Tnfsf4	Fasl									Set14
BICF2S2301232	7	29428607	G	A	TREND	83/125	111/119	3.271	1	0.07052	Tnfsf4	Fasl									Set14
BICF2P167767	7	29429025	T	G	TREND	35/173	58/172	4.46	1	0.03469	Tnfsf4	Fasl									Set14
BICF2P983388	7	29444265	A	C	TREND	35/173	60/170	5.413	1	0.01999	Tnfsf4	Fasl									Set14
BICF2P1162551	7	29456069	C	T	TREND	35/173	60/170	5.413	1	0.01999	Tnfsf4	Fasl									Set14
BICF2P1179294	7	29469901	A	G	TREND	42/166	51/179	0.2868	1	0.5923	Tnfsf4	Fasl									Set14
BICF2P220087	7	29480042	T	C	TREND	35/173	60/170	5.413	1	0.01999	Tnfsf4	Fasl									Set14
BICF2S24114902	7	29486185	T	G	TREND	35/173	60/170	5.413	1	0.01999	Tnfsf4	Fasl									Set14
BICF2P1144300	7	29488681	T	C	TREND	44/164	53/177	0.2511	1	0.6163	Tnfsf4	Fasl									Set14
BICF2P266247	7	29512430	C	A	TREND	36/172	59/171	4.282	1	0.03851	Tnfsf4	Fasl									Set14
BICF2S2357687	7	29533456	T	A	TREND	96/112	109/121	0.0697	1	0.7918	Tnfsf4	Fasl									Set14
BICF2P738888	7	29553038	C	T	TREND	89/119	119/111	3.669	1	0.05542	Tnfsf4	Fasl									Set14
TIGRP2P94101	7	29558112	T	C	TREND	46/162	53/177	0.05866	1	0.8086	Tnfsf4	Fasl									Set14
BICF2S2327845	7	29601768	T	C	TREND	76/132	63/167	4.223	1	0.03987	Tnfsf4	Fasl									Set14
BICF2P255439	7	29632007	G	A	TREND	84/124	75/155	2.793	1	0.09467	Tnfsf4	Fasl									Set14
BICF2P595358	7	29645316	A	G	TREND	84/122	75/155	3.068	1	0.07985	Tnfsf4	Fasl									Set14
BICF2P1280360	7	29655717	A	G	TREND	9/199	7/223	0.5313	1	0.466	Tnfsf4	Fasl									Set14
TIGRP2P94123	7	29662282	T	C	TREND	69/139	55/175	4.896	1	0.02692	Tnfsf4	Fasl									Set14
TIGRP2P94127	7	29672631	G	A	TREND	15/193	20/210	0.3583	1	0.5494	Tnfsf4	Fasl									Set14
BICF2P1392438	7	29682550	C	T	TREND	84/124	75/155	2.793	1	0.09467	Tnfsf4	Fasl									Set14
BICF2P532809	7	29695764	G	A	TREND	77/129	67/161	3.111	1	0.07776	Tnfsf4	Fasl									Set14
BICF2P206388	7	29717541	G	A	TREND	84/124	75/155	2.793	1	0.09467	Tnfsf4	Fasl									Set14
BICF2P312619	7	29739024	A	G	TREND	16/192	11/219	1.578	1	0.2091	Tnfsf4	Fasl									Set14
BICF2S23018884	7	29756183	G	T	TREND	83/125	74/156	2.79	1	0.09484	Tnfsf4	Fasl									Set14
BICF2P978336	7	29809762	C	T	TREND	22/186	23/207	0.04218	1	0.8373	Tnfsf4	Fasl									Set14
BICF2S23626442	7	29870265	G	T	TREND	22/186	24/206	0.002521	1	0.96	Tnfsf4	Fasl									Set14	new_gene
BICF2S23740746	7	29892763	C	A	TREND	22/186	24/206	0.002521	1	0.96		Fasl									Set14
BICF2S23035125	7	29920570	G	A	TREND	14/194	11/219	0.752	1	0.3859		Fasl									Set14
BICF2P1142065	7	29949507	A	G	TREND	57/151	82/146	3.463	1	0.06276		Fasl									Set14
BICF2P560490	7	29979396	G	T	TREND	43/165	62/166	2.388	1	0.1223		Fasl									Set14
BICF2P290414	7	29993647	T	C	TREND	43/165	62/168	2.231	1	0.1353		Fasl									Set14
BICF2P316280	7	30047208	G	A	TREND	88/120	87/143	0.9137	1	0.3391		Fasl									Set14
BICF2S23549326	7	30056125	T	C	TREND	12/196	18/212	0.7817	1	0.3766		Fasl									Set14
BICF2P122864	7	30063887	T	C	TREND	51/157	74/156	3.058	1	0.08032		Fasl									Set14
BICF2P658873	7	30074612	T	C	TREND	59/149	79/151	1.84	1	0.1749		Fasl									Set14
BICF2P570675	7	30084102	G	A	TREND	36/172	60/170	4.732	1	0.0296		Fasl									Set14
BICF2P343571	7	30096513	G	T	TREND	36/172	60/170	4.732	1	0.0296		Fasl									Set14
BICF2P108731	7	30111778	C	T	TREND	46/162	53/177	0.05704	1	0.8112		Fasl									Set14
BICF2P674261	7	30167903	G	A	TREND	62/146	81/149	1.495	1	0.2214		Fasl									Set14
BICF2P277489	7	30174740	A	C	TREND	38/170	46/184	0.2179	1	0.6407		Fasl									Set14
BICF2P182358	7	30180899	G	A	TREND	29/179	41/189	1.1	1	0.2944		Fasl									Set14
BICF2P441159	7	30225119	A	C	TREND	37/171	46/184	0.3682	1	0.544		Fasl									Set14
BICF2P636316	7	30254445	C	T	TREND	61/147	82/148	2.044	1	0.1528		Fasl									Set14
BICF2P226277	7	30257218	G	A	TREND	36/172	44/186	0.2532	1	0.6148		Fasl									Set14
BICF2P288073	7	30271798	G	A	TREND	36/172	44/186	0.2532	1	0.6148		Fasl									Set14
BICF2P860882	7	30280156	T	C	TREND	36/172	45/185	0.3868	1	0.534		Fasl									Set14
BICF2P46422	7	30297855	C	T	TREND	16/188	18/212	4.447e-05	1	0.9947		Fasl									Set14	new_gene
BICF2P1427069	7	44917579	A	G	TREND	93/115	95/135	0.4932	1	0.4825	Il6ra										Set15
BICF2S22943415	7	44951510	T	C	TREND	92/116	94/136	0.4912	1	0.4834	Il6ra										Set15
G467F46S209	7	45061521	C	T	TREND	8/200	20/210	3.959	1	0.04663	Il6ra										Set15
G468F47S317	7	45190136	C	T	TREND	8/200	20/210	3.959	1	0.04663	Il6ra										Set15
BICF2S23714151	7	45224980	G	A	TREND	9/199	20/210	3.131	1	0.07681	Il6ra										Set15
BICF2P456447	7	45348743	A	G	TREND	78/130	87/141	0.01972	1	0.8883	Il6ra										Set15
BICF2P165300	7	45385638	C	T	TREND	9/199	19/211	2.802	1	0.09413	Il6ra										Set15
BICF2P754168	7	45431344	G	A	TREND	84/124	78/152	1.923	1	0.1655	Il6ra										Set15
BICF2P731819	7	45454531	T	C	TREND	88/116	99/129	0.003433	1	0.9533	Il6ra										Set15
BICF2P1250126	7	45464369	T	C	TREND	86/122	78/152	2.513	1	0.1129	Il6ra										Set15
BICF2P106871	7	45481159	T	C	TREND	79/129	88/142	0.003553	1	0.9525	Il6ra										Set15
BICF2P897532	7	45488445	C	T	TREND	95/113	90/140	1.956	1	0.162	Il6ra										Set15
TIGRP2P96828	7	45504860	A	C	TREND	95/113	90/140	1.956	1	0.162	Il6ra										Set15
BICF2P1122978	7	45506706	T	C	TREND	95/113	90/140	1.956	1	0.162	Il6ra										Set15
BICF2P382120	7	45524052	T	C	TREND	82/126	77/153	1.633	1	0.2013	Il6ra										Set15
BICF2P195612	7	45531449	C	T	TREND	43/165	63/165	2.539	1	0.1111	Il6ra										Set15
BICF2P216649	7	45540998	C	A	TREND	39/169	45/183	0.06106	1	0.8048	Il6ra										Set15
TIGRP2P96834	7	45548899	G	A	TREND	42/166	46/184	0.002309	1	0.9617	Il6ra										Set15
BICF2P1271586	7	45556984	T	C	TREND	42/166	46/184	0.002309	1	0.9617	Il6ra										Set15
BICF2P1055877	7	45581749	A	G	TREND	42/166	46/184	0.002309	1	0.9617	Il6ra										Set15
BICF2P87415	7	45600240	G	C	TREND	40/168	45/183	0.01601	1	0.8993	Il6ra										Set15
BICF2P435746	7	45619993	C	T	TREND	42/166	46/184	0.002309	1	0.9617	Il6ra										Set15
BICF2P215143	7	45627305	T	C	TREND	47/159	65/163	1.616	1	0.2036	Il6ra										Set15
BICF2S23251666	7	45641350	G	A	TREND	49/159	65/165	1.118	1	0.2904	Il6ra										Set15
BICF2P1027002	7	45643735	C	T	TREND	49/159	65/165	1.118	1	0.2904	Il6ra										Set15
BICF2P526176	7	45659435	G	A	TREND	49/159	64/164	1.023	1	0.3119	Il6ra										Set15
BICF2P916640	7	45674150	A	G	TREND	41/167	45/185	0.001344	1	0.9708	Il6ra										Set15
BICF2P213867	7	45678838	A	G	TREND	40/168	44/186	0.0006355	1	0.9799	Il6ra										Set15
BICF2P1168883	7	45709558	T	C	TREND	45/163	63/167	1.71	1	0.191	Il6ra										Set15
BICF2P1439182	7	45723828	T	C	TREND	51/157	64/166	0.5529	1	0.4571	Il6ra										Set15
BICF2P1439184	7	45724944	A	G	TREND	51/157	64/166	0.5529	1	0.4571	Il6ra										Set15
BICF2P1280457	7	45752501	A	G	TREND	12/196	22/208	2.244	1	0.1341	Il6ra										Set15
BICF2S23737477	7	45762068	A	G	TREND	73/135	86/144	0.23	1	0.6315	Il6ra										Set15
BICF2P956967	7	45782765	G	A	TREND	72/132	81/143	0.03249	1	0.8569	Il6ra										Set15
BICF2P547925	7	45796972	A	G	TREND	74/134	85/145	0.08311	1	0.7731	Il6ra										Set15
TIGRP2P96848	7	45821495	T	C	TREND	13/195	12/218	0.1951	1	0.6587	Il6ra										Set15
TIGRP2P96852	7	45849885	T	G	TREND	93/115	89/141	1.592	1	0.207	Il6ra										Set15
BICF2P533084	7	45853337	C	T	TREND	77/131	88/142	0.06663	1	0.7963	Il6ra										Set15
BICF2P1287271	7	45863486	C	T	TREND	93/115	89/141	1.592	1	0.207	Il6ra										Set15
BICF2S22947128	7	45876795	A	G	TREND	38/170	53/177	1.532	1	0.2158	Il6ra										Set15
BICF2S23722175	7	45895875	T	C	TREND	86/122	89/141	0.3079	1	0.579	Il6ra										Set15
BICF2P134553	7	45898099	C	T	TREND	86/122	89/141	0.3079	1	0.579	Il6ra										Set15
BICF2P561732	7	45916105	G	C	TREND	86/122	89/141	0.3079	1	0.579	Il6ra										Set15
BICF2S23250219	7	45924088	T	G	TREND	84/124	89/141	0.1237	1	0.7251	Il6ra										Set15
BICF2P845483	7	45936479	G	A	TREND	95/113	111/119	0.271	1	0.6027	Il6ra										Set15
BICF2P649090	7	45952566	T	C	TREND	82/124	89/141	0.05364	1	0.8168	Il6ra										Set15
BICF2P386996	7	45955186	C	T	TREND	84/124	89/141	0.1237	1	0.7251	Il6ra										Set15
BICF2S23042849	7	45973302	G	C	TREND	86/122	89/141	0.3079	1	0.579	Il6ra										Set15
BICF2S23141019	7	45997866	T	G	TREND	87/121	90/140	0.3164	1	0.5738	Il6ra										Set15
TIGRP2P96891	7	46022207	T	A	TREND	68/140	79/149	0.1782	1	0.6729	Il6ra										Set15
TIGRP2P96892	7	46034262	G	T	TREND	67/139	80/150	0.2372	1	0.6262	Il6ra										Set15
TIGRP2P96897	7	46039624	T	C	TREND	67/141	80/150	0.309	1	0.5783	Il6ra										Set15
BICF2P209084	7	46049585	G	A	TREND	96/112	111/119	0.181	1	0.6705	Il6ra										Set15
BICF2P938223	7	46058227	A	G	TREND	38/170	52/178	1.269	1	0.26	Il6ra										Set15
BICF2P1313465	7	46072215	A	G	TREND	38/170	52/178	1.269	1	0.26	Il6ra										Set15
BICF2P854625	7	46081461	C	T	TREND	38/170	52/178	1.269	1	0.26	Il6ra										Set15
BICF2P1421457	7	46102116	A	G	TREND	96/112	111/119	0.181	1	0.6705	Il6ra										Set15
BICF2P2188	7	46104782	G	A	TREND	38/170	52/178	1.269	1	0.26	Il6ra										Set15
BICF2P1127297	7	46118317	A	G	TREND	38/170	52/178	1.269	1	0.26	Il6ra										Set15
BICF2P1150047	7	46132967	G	T	TREND	96/112	111/119	0.181	1	0.6705	Il6ra										Set15
BICF2P470565	7	46145649	G	A	TREND	96/112	109/117	0.1727	1	0.6777	Il6ra										Set15
BICF2P1035791	7	46153465	G	T	TREND	96/112	111/119	0.181	1	0.6705	Il6ra										Set15
BICF2P1173	7	46162516	T	G	TREND	29/179	32/198	8.192e-05	1	0.9928	Il6ra										Set15
BICF2P1152839	7	46204875	A	G	TREND	56/152	67/163	0.243	1	0.622	Il6ra										Set15
BICF2P911428	7	46215251	T	C	TREND	56/152	67/163	0.243	1	0.622	Il6ra										Set15
BICF2P390376	7	46263717	G	A	TREND	69/139	78/152	0.0256	1	0.8729	Il6ra										Set15
TIGRP2P96950	7	46296177	A	G	TREND	95/113	111/119	0.271	1	0.6027	Il6ra										Set15
BICF2P1313538	7	46303991	A	C	TREND	85/123	91/139	0.07315	1	0.7868	Il6ra										Set15
BICF2P260039	7	46320904	C	T	TREND	95/113	111/119	0.271	1	0.6027	Il6ra										Set15
TIGRP2P96968	7	46321298	G	A	TREND	95/113	111/119	0.271	1	0.6027	Il6ra										Set15
BICF2P138324	7	46328036	T	C	TREND	46/162	48/182	0.09322	1	0.7601	Il6ra										Set15
BICF2S23323832	7	46335396	T	C	TREND	95/113	111/119	0.271	1	0.6027	Il6ra										Set15
BICF2S23255531	7	46366589	G	A	TREND	95/113	111/119	0.271	1	0.6027	Il6ra										Set15
BICF2S23115714	7	46374494	T	G	TREND	83/123	91/139	0.02289	1	0.8797	Il6ra										Set15
BICF2P869743	7	46388016	G	A	TREND	95/113	111/119	0.271	1	0.6027	Il6ra										Set15
BICF2P1261314	7	46403182	A	G	TREND	84/124	100/130	0.4185	1	0.5177	Il6ra										Set15
BICF2P451724	7	46420370	C	T	TREND	69/139	79/151	0.06349	1	0.8011	Il6ra										Set15
TIGRP2P97007	7	46427253	T	C	TREND	9/197	20/210	3.268	1	0.07065	Il6ra										Set15
BICF2P1198658	7	46437126	G	T	TREND	23/185	33/197	1.042	1	0.3073	Il6ra										Set15
BICF2P704149	7	46449489	C	A	TREND	9/199	20/210	3.362	1	0.06672	Il6ra										Set15
BICF2P42517	7	46464405	T	C	TREND	9/199	19/211	2.802	1	0.09413	Il6ra										Set15
BICF2P1192835	7	46472352	C	T	TREND	80/126	100/130	0.9514	1	0.3294	Il6ra										Set15
BICF2P343645	7	46492250	T	G	TREND	47/161	47/183	0.2878	1	0.5916	Il6ra										Set15
BICF2P314181	7	46507273	T	G	TREND	81/127	81/149	0.6137	1	0.4334	Il6ra										Set15
BICF2P35464	7	46538781	T	G	TREND	99/109	113/117	0.1035	1	0.7476	Il6ra										Set15
BICF2P884876	7	46546314	G	C	TREND	100/108	114/116	0.09732	1	0.7551	Il6ra										Set15
BICF2P322957	7	46551159	A	G	TREND	97/111	113/117	0.2795	1	0.597	Il6ra										Set15
BICF2P1036981	7	46554727	C	T	TREND	97/111	113/117	0.2795	1	0.597	Il6ra										Set15
BICF2P731244	7	46582565	G	T	TREND	27/179	31/193	0.0512	1	0.821	Il6ra										Set15
BICF2P1210577	7	46588526	C	G	TREND	53/151	63/163	0.1812	1	0.6703	Il6ra										Set15
BICF2P356479	7	46603019	A	G	TREND	38/170	53/177	1.532	1	0.2158	Il6ra										Set15
BICF2P1382436	7	46615636	C	A	TREND	93/115	112/118	0.6485	1	0.4207	Il6ra										Set15
BICF2P414764	7	46617043	C	T	TREND	93/115	112/118	0.6485	1	0.4207	Il6ra										Set15
BICF2P285513	7	46631663	A	G	TREND	75/133	88/142	0.2117	1	0.6454	Il6ra										Set15
BICF2P199607	7	46640375	A	G	TREND	66/142	69/161	0.1466	1	0.7018	Il6ra										Set15
BICF2S23339326	7	46644261	A	G	TREND	90/118	94/136	0.2429	1	0.6221	Il6ra										Set15
BICF2S23762784	7	46679357	A	G	TREND	36/172	52/178	1.903	1	0.1677	Il6ra										Set15
BICF2S23352941	7	46696633	G	A	TREND	36/172	52/178	1.903	1	0.1677	Il6ra										Set15
BICF2P832373	7	46759129	T	C	TREND	80/128	83/147	0.2505	1	0.6167	Il6ra										Set15
BICF2P1314813	7	46787326	C	T	TREND	105/103	115/115	0.01033	1	0.919	Il6ra										Set15
BICF2S23426136	7	46795991	T	C	TREND	78/130	82/148	0.1525	1	0.6961	Il6ra										Set15
BICF2P1455881	7	46819369	G	T	TREND	102/106	116/114	0.08111	1	0.7758	Il6ra										Set15
BICF2P478694	7	46837936	T	C	TREND	30/178	33/197	0.0005325	1	0.9816	Il6ra										Set15
BICF2S23719803	7	46842856	T	C	TREND	30/178	33/197	0.0005325	1	0.9816	Il6ra										Set15
BICF2P967295	7	46877512	G	A	TREND	69/139	79/151	0.07025	1	0.791	Il6ra										Set15	new_gene
BICF2P760964	8	41018605	C	T	TREND	53/155	69/161	1.085	1	0.2975	HSP70-2										Set16
TIGRP2P113271	8	41032399	A	G	TREND	54/154	70/160	1.043	1	0.3071	HSP70-2										Set16
TIGRP2P113277	8	41056570	G	A	TREND	53/155	69/161	1.085	1	0.2975	HSP70-2										Set16
BICF2P1371419	8	41075131	A	G	TREND	3/205	6/224	0.7542	1	0.3852	HSP70-2										Set16
BICF2P452112	8	41088405	A	G	TREND	53/155	69/161	1.085	1	0.2975	HSP70-2										Set16
BICF2P808066	8	41092368	T	C	TREND	53/155	69/161	1.085	1	0.2975	HSP70-2										Set16
BICF2P997566	8	41109194	G	C	TREND	53/155	69/161	1.085	1	0.2975	HSP70-2										Set16
BICF2P182870	8	41119839	G	A	TREND	36/172	42/188	0.06986	1	0.7915	HSP70-2										Set16
BICF2P1105924	8	41126808	A	C	TREND	4/204	5/223	0.04004	1	0.8414	HSP70-2										Set16
TIGRP2P113290	8	41152362	G	T	TREND	3/205	5/225	0.3322	1	0.5644	HSP70-2										Set16
TIGRP2P113295	8	41174119	C	T	TREND	4/204	6/224	0.2356	1	0.6274	HSP70-2										Set16
BICF2P150712	8	41191832	G	A	TREND	44/164	54/176	0.3685	1	0.5438	HSP70-2										Set16
BICF2P428272	8	41196670	A	G	TREND	35/173	40/190	0.02569	1	0.8727	HSP70-2										Set16
BICF2P335104	8	41227946	G	A	TREND	80/128	96/134	0.5111	1	0.4747	HSP70-2										Set16
TIGRP2P113303	8	41249101	A	C	TREND	79/127	96/134	0.5416	1	0.4618	HSP70-2										Set16
BICF2P348859	8	41257715	C	A	TREND	90/118	101/129	0.01975	1	0.8882	HSP70-2										Set16
BICF2P308080	8	41274023	G	T	TREND	4/204	6/224	0.2356	1	0.6274	HSP70-2										Set16
BICF2P509776	8	41299421	C	T	TREND	61/147	69/161	0.02555	1	0.873	HSP70-2										Set16
BICF2S2311537	8	41321750	C	T	TREND	35/173	42/186	0.2015	1	0.6535	HSP70-2										Set16
BICF2P1338150	8	41334623	C	T	TREND	57/151	57/173	0.4179	1	0.518	HSP70-2										Set16
BICF2P134442	8	41351741	A	G	TREND	57/151	57/173	0.4179	1	0.518	HSP70-2										Set16
TIGRP2P113311	8	41354411	T	C	TREND	77/131	96/134	1.062	1	0.3027	HSP70-2										Set16
TIGRP2P113314	8	41366942	C	T	TREND	20/188	39/191	5.25	1	0.02194	HSP70-2										Set16
BICF2P66361	8	41377866	A	G	TREND	4/204	7/223	0.5748	1	0.4484	HSP70-2										Set16
BICF2P228978	8	41389293	C	A	TREND	24/184	45/185	5.578	1	0.01819	HSP70-2										Set16
BICF2S23649631	8	41400042	G	C	TREND	19/189	33/197	3.121	1	0.07727	HSP70-2										Set16
BICF2P1137623	8	41417165	A	G	TREND	19/189	33/197	2.978	1	0.08438	HSP70-2										Set16
BICF2P295164	8	41434366	G	A	TREND	23/185	41/189	4.272	1	0.03874	HSP70-2										Set16
BICF2S23216407	8	41444530	C	T	TREND	19/189	33/197	3.121	1	0.07727	HSP70-2										Set16
BICF2S23545006	8	41452431	A	G	TREND	56/152	60/170	0.04152	1	0.8385	HSP70-2										Set16
BICF2P473188	8	41457611	G	T	TREND	56/152	59/171	0.09586	1	0.7569	HSP70-2										Set16
BICF2P84144	8	41474315	T	C	TREND	19/189	33/197	2.978	1	0.08438	HSP70-2										Set16
TIGRP2P113376	8	41535197	T	C	TREND	18/190	32/198	3.26	1	0.07097	HSP70-2										Set16
BICF2S23538327	8	41538679	T	C	TREND	55/153	57/173	0.1674	1	0.6824	HSP70-2										Set16
TIGRP2P113383	8	41550968	C	T	TREND	21/187	43/187	6.638	1	0.009983	HSP70-2										Set16
BICF2S2316437	8	41571327	C	A	TREND	75/133	92/138	0.7461	1	0.3877	HSP70-2										Set16
BICF2S23737431	8	41574330	A	C	TREND	71/137	83/147	0.1946	1	0.6591	HSP70-2										Set16
BICF2S22961659	8	41604792	T	C	TREND	2/206	7/223	2.403	1	0.1211	HSP70-2										Set16
BICF2S23422998	8	41641421	A	G	TREND	23/185	17/213	1.753	1	0.1856	HSP70-2										Set16
BICF2S23453048	8	41646076	A	G	TREND	50/158	76/154	4.433	1	0.03525	HSP70-2										Set16
BICF2S23425831	8	41655532	T	C	TREND	23/185	16/214	2.232	1	0.1352	HSP70-2										Set16
TIGRP2P113403	8	41676554	T	C	TREND	7/201	14/216	1.866	1	0.1719	HSP70-2										Set16
BICF2P1060724	8	41701217	T	C	TREND	39/169	54/176	1.496	1	0.2213	HSP70-2										Set16
BICF2P442173	8	41722379	A	G	TREND	34/174	44/186	0.5961	1	0.4401	HSP70-2										Set16
BICF2P528629	8	41746510	T	C	TREND	39/169	52/178	0.9733	1	0.3239	HSP70-2										Set16
BICF2P654448	8	41762898	G	A	TREND	33/175	42/188	0.4628	1	0.4963	HSP70-2										Set16
BICF2P969736	8	41789760	G	A	TREND	37/171	47/183	0.4801	1	0.4884	HSP70-2										Set16
BICF2P81080	8	41795208	A	C	TREND	3/205	7/223	1.285	1	0.2569	HSP70-2										Set16
BICF2P118982	8	41810548	C	T	TREND	3/205	7/223	1.285	1	0.2569	HSP70-2										Set16
BICF2P1226802	8	41862663	T	C	TREND	8/200	10/220	0.07288	1	0.7872	HSP70-2										Set16
BICF2P970477	8	41878654	G	A	TREND	73/135	98/132	2.714	1	0.09946	HSP70-2										Set16
BICF2P1152909	8	41884245	C	A	TREND	73/135	98/132	2.714	1	0.09946	HSP70-2										Set16
BICF2S22914307	8	41893835	C	T	TREND	3/203	6/222	0.752	1	0.3858	HSP70-2										Set16
BICF2P876872	8	41917911	T	G	TREND	7/201	9/221	0.09675	1	0.7558	HSP70-2										Set16
BICF2P158748	8	41935168	T	C	TREND	43/165	57/173	1.149	1	0.2838	HSP70-2										Set16
BICF2P283647	8	41953121	A	G	TREND	44/164	57/173	0.8946	1	0.3442	HSP70-2										Set16
BICF2S23659962	8	41984897	T	G	TREND	77/131	101/125	2.823	1	0.09293	HSP70-2										Set16
BICF2S23526694	8	41994952	T	C	TREND	5/203	4/226	0.2449	1	0.6207	HSP70-2										Set16
BICF2P805792	8	42021608	G	A	TREND	6/200	10/218	0.6879	1	0.4069	HSP70-2										Set16
BICF2S23026519	8	42034059	C	T	TREND	41/167	58/172	2.007	1	0.1565	HSP70-2										Set16
BICF2P874450	8	42052679	C	T	TREND	37/169	58/172	3.584	1	0.05833	HSP70-2										Set16
BICF2S23516441	8	42056087	G	A	TREND	3/205	7/223	1.285	1	0.2569	HSP70-2										Set16
TIGRP2P113495	8	42076052	T	C	TREND	5/203	11/219	1.825	1	0.1767	HSP70-2										Set16
TIGRP2P113499	8	42081249	T	C	TREND	35/173	48/182	1.27	1	0.2597	HSP70-2										Set16
BICF2P982046	8	42090472	G	A	TREND	75/133	89/141	0.3572	1	0.55	HSP70-2										Set16
BICF2P1413858	8	42102180	A	G	TREND	3/205	5/225	0.3322	1	0.5644	HSP70-2										Set16
BICF2P455522	8	42115021	G	A	TREND	78/130	90/140	0.1309	1	0.7175	HSP70-2										Set16
BICF2P1062845	8	42128214	A	G	TREND	75/133	85/143	0.07832	1	0.7796	HSP70-2										Set16
BICF2P510365	8	42144350	T	G	TREND	78/130	90/140	0.1309	1	0.7175	HSP70-2										Set16
BICF2P157220	8	42148775	C	T	TREND	78/130	89/141	0.07004	1	0.7913	HSP70-2										Set16
BICF2P456273	8	42181583	A	G	TREND	3/205	4/226	0.0622	1	0.8031	HSP70-2										Set16
BICF2P812273	8	42195613	C	A	TREND	16/192	19/211	0.04629	1	0.8296	HSP70-2										Set16
BICF2S23647775	8	42218163	T	G	TREND	13/195	16/214	0.0819	1	0.7747	HSP70-2										Set16
BICF2P944718	8	42233135	T	C	TREND	11/197	14/216	0.1377	1	0.7105	HSP70-2										Set16
BICF2P908571	8	42235242	A	G	TREND	11/197	14/216	0.1377	1	0.7105	HSP70-2										Set16
BICF2P1249375	8	42241382	T	C	TREND	11/197	14/216	0.1377	1	0.7105	HSP70-2										Set16
BICF2S23144982	8	42274697	A	G	TREND	4/204	8/222	1.02	1	0.3125	HSP70-2										Set16
BICF2P358699	8	42305211	G	A	TREND	15/193	22/208	0.7212	1	0.3958	HSP70-2										Set16
BICF2S23116532	8	42347979	A	G	TREND	4/204	8/222	1.02	1	0.3125	HSP70-2										Set16
BICF2S2396004	8	42415927	T	C	TREND	33/175	38/192	0.03818	1	0.8451	HSP70-2										Set16
BICF2S24110067	8	42451218	C	T	TREND	34/174	39/191	0.03145	1	0.8592	HSP70-2										Set16
BICF2P107053	8	42498831	A	G	TREND	35/173	39/191	0.00141	1	0.97	HSP70-2										Set16
BICF2P1357372	8	42508240	C	T	TREND	39/169	50/180	0.6593	1	0.4168	HSP70-2										Set16
BICF2P1015650	8	42520046	A	G	TREND	39/169	49/179	0.5527	1	0.4572	HSP70-2										Set16
BICF2P411615	8	42530233	T	C	TREND	37/169	40/188	0.01418	1	0.9052	HSP70-2										Set16
BICF2S23019068	8	42548334	A	G	TREND	75/133	86/144	0.09387	1	0.7593	HSP70-2										Set16
BICF2P373529	8	42550140	T	C	TREND	77/131	92/138	0.4494	1	0.5026	HSP70-2										Set16
TIGRP2P113563	8	42563739	C	T	TREND	75/133	89/141	0.3572	1	0.55	HSP70-2										Set16
BICF2S2353996	8	42618329	G	A	TREND	78/130	92/138	0.3113	1	0.5769	HSP70-2										Set16
BICF2P615009	8	42633300	C	T	TREND	39/169	41/189	0.06948	1	0.7921	HSP70-2										Set16
BICF2S23519607	8	42672124	G	A	TREND	77/129	92/138	0.3392	1	0.5603	HSP70-2										Set16
BICF2P353799	8	42702568	C	T	TREND	22/186	12/218	4.2	1	0.04043	HSP70-2										Set16
BICF2P850929	8	42780405	G	A	TREND	33/175	41/189	0.3117	1	0.5766	HSP70-2										Set16
BICF2S23626240	8	42794190	G	T	TREND	32/176	40/190	0.342	1	0.5587	HSP70-2										Set16
BICF2P207621	8	42813658	A	G	TREND	40/168	41/189	0.1599	1	0.6893	HSP70-2										Set16
BICF2S23637072	8	42821421	T	C	TREND	32/176	40/190	0.342	1	0.5587	HSP70-2										Set16
BICF2S24117481	8	42833428	C	T	TREND	32/176	40/190	0.342	1	0.5587	HSP70-2										Set16
BICF2P798242	8	42856307	C	T	TREND	40/168	41/189	0.1599	1	0.6893	HSP70-2										Set16
BICF2P783675	8	42862752	T	C	TREND	40/168	41/189	0.1599	1	0.6893	HSP70-2										Set16
BICF2P1441212	8	42972139	G	A	TREND	33/175	41/189	0.3117	1	0.5766	HSP70-2										Set16	new_gene
BICF2P269342	9	21525613	A	C	TREND	16/190	23/207	0.7378	1	0.3904	ADAM11	FZD2									Set17
BICF2G630828735	9	21539215	A	C	TREND	21/187	25/205	0.07094	1	0.79	ADAM11	FZD2									Set17
BICF2G630828744	9	21543628	A	G	TREND	21/187	25/205	0.07094	1	0.79	ADAM11	FZD2									Set17
BICF2G630828753	9	21573958	C	T	TREND	69/139	66/162	0.9067	1	0.341	ADAM11	FZD2									Set17
BICF2P618079	9	21696907	C	T	TREND	23/185	23/205	0.1055	1	0.7453	ADAM11	FZD2									Set17
BICF2P1414933	9	21701189	A	G	TREND	6/202	2/228	2.001	1	0.1572	ADAM11	FZD2									Set17
TIGRP2P123765	9	21718690	A	G	TREND	4/204	4/226	0.021	1	0.8848	ADAM11	FZD2									Set17
BICF2P1357714	9	21737302	A	C	TREND	3/205	5/225	0.3322	1	0.5644	ADAM11	FZD2									Set17
BICF2P56992	9	21750414	T	C	TREND	4/204	5/225	0.02832	1	0.8664	ADAM11	FZD2									Set17
BICF2P1468538	9	21759557	G	A	TREND	6/202	7/223	0.008486	1	0.9266	ADAM11	FZD2									Set17
BICF2P609918	9	21793981	A	C	TREND	17/191	23/207	0.4351	1	0.5095	ADAM11	FZD2									Set17
TIGRP2P123790	9	21809381	C	T	TREND	7/201	4/226	1.016	1	0.3134	ADAM11	FZD2									Set17
BICF2P963495	9	21839275	A	G	TREND	26/182	39/191	1.769	1	0.1835	ADAM11	FZD2									Set17
BICF2P940856	9	21852767	G	A	TREND	28/180	40/188	1.344	1	0.2463	ADAM11	FZD2									Set17
BICF2P1304251	9	21870640	C	T	TREND	12/196	22/208	2.244	1	0.1341	ADAM11	FZD2									Set17
BICF2P577436	9	21878369	A	G	TREND	22/186	22/208	0.1135	1	0.7362	ADAM11	FZD2									Set17
BICF2P18565	9	21885345	A	G	TREND	10/198	20/210	2.793	1	0.09467	ADAM11	FZD2									Set17
BICF2P1105875	9	21896243	T	C	TREND	10/198	19/211	2.267	1	0.1321	ADAM11	FZD2									Set17
BICF2P1424692	9	21917749	T	C	TREND	18/190	24/206	0.3999	1	0.5272	ADAM11	FZD2									Set17
BICF2P659282	9	21919855	A	G	TREND	18/190	24/206	0.3999	1	0.5272	ADAM11	FZD2									Set17
TIGRP2P123815	9	21933263	T	C	TREND	18/190	24/206	0.3999	1	0.5272	ADAM11	FZD2									Set17
TIGRP2P123820	9	21939723	C	T	TREND	18/190	24/206	0.3999	1	0.5272	ADAM11	FZD2									Set17
BICF2P791911	9	21946688	C	T	TREND	18/190	24/204	0.4386	1	0.5078	ADAM11	FZD2									Set17
BICF2P791912	9	21946767	A	C	TREND	18/190	24/206	0.3999	1	0.5272	ADAM11	FZD2									Set17
TIGRP2P123841	9	21950647	C	T	TREND	18/190	24/206	0.3999	1	0.5272	ADAM11	FZD2									Set17
BICF2P3451	9	22100598	G	A	TREND	8/200	9/221	0.001088	1	0.9737	ADAM11	FZD2									Set17
BICF2S23633704	9	22105423	G	T	TREND	6/202	7/223	0.00744	1	0.9313	ADAM11	FZD2									Set17
BICF2G630828780	9	22222259	T	C	TREND	45/163	57/173	0.604	1	0.4371	ADAM11	FZD2									Set17
BICF2P582791	9	22233163	T	C	TREND	12/196	20/210	1.499	1	0.2208	ADAM11	FZD2									Set17
BICF2P992151	9	22246826	C	T	TREND	21/187	19/211	0.396	1	0.5292	ADAM11	FZD2									Set17
TIGRP2P123872	9	22257706	C	T	TREND	12/196	20/210	1.499	1	0.2208	ADAM11	FZD2									Set17
BICF2P1131017	9	22277662	A	T	TREND	12/196	20/210	1.499	1	0.2208	ADAM11	FZD2									Set17
TIGRP2P123879	9	22341741	T	G	TREND	21/187	19/211	0.396	1	0.5292	ADAM11	FZD2									Set17
TIGRP2P123881	9	22360957	C	G	TREND	21/181	19/209	0.4832	1	0.487	ADAM11	FZD2									Set17
BICF2P849769	9	22376001	G	A	TREND	55/153	62/168	0.01429	1	0.9048	ADAM11	FZD2									Set17
BICF2G630828809	9	22381705	A	G	TREND	17/191	21/209	0.1172	1	0.7321	ADAM11	FZD2									Set17
BICF2G630828813	9	22398816	A	G	TREND	24/184	27/201	0.008911	1	0.9248	ADAM11	FZD2									Set17
BICF2G630828830	9	22412658	T	G	TREND	38/168	49/179	0.6391	1	0.424	ADAM11	FZD2									Set17
BICF2S23441603	9	22420035	T	C	TREND	5/203	6/220	0.02837	1	0.8663	ADAM11	FZD2									Set17
BICF2G630828851	9	22448011	G	A	TREND	50/158	62/168	0.5175	1	0.4719	ADAM11	FZD2									Set17
BICF2G630828858	9	22460534	C	T	TREND	34/174	48/182	1.546	1	0.2137	ADAM11	FZD2									Set17
BICF2S23051664	9	22493625	A	C	TREND	39/159	43/171	0.01051	1	0.9183	ADAM11	FZD2									Set17
BICF2P941484	9	22504342	A	G	TREND	50/158	57/173	0.03282	1	0.8562	ADAM11	FZD2									Set17
TIGRP2P123899	9	22518122	T	G	TREND	42/166	41/189	0.3852	1	0.5349	ADAM11	FZD2	PSME3								Set17
BICF2P867366	9	22535218	A	G	TREND	50/158	48/182	0.5994	1	0.4388	ADAM11	FZD2	PSME3								Set17
BICF2P723418	9	22601503	G	A	TREND	27/179	33/193	0.1951	1	0.6587	ADAM11	FZD2	PSME3								Set17
BICF2S23158543	9	22617041	G	A	TREND	19/189	24/206	0.2097	1	0.647	ADAM11	FZD2	PSME3								Set17
BICF2G630828863	9	22630713	A	G	TREND	26/182	41/189	2.585	1	0.1079	ADAM11	FZD2	PSME3	CCR10							Set17
BICF2G630828866	9	22640123	A	G	TREND	28/180	44/186	2.729	1	0.09852	ADAM11	FZD2	PSME3	CCR10							Set17
BICF2G630828883	9	22685746	A	G	TREND	11/197	22/208	3.122	1	0.07724	ADAM11	FZD2	PSME3	CCR10							Set17
BICF2G630828895	9	22699962	A	G	TREND	51/157	61/169	0.2212	1	0.6381	ADAM11	FZD2	PSME3	CCR10							Set17
BICF2S24416201	9	22701428	T	C	TREND	49/157	61/169	0.4098	1	0.522	ADAM11	FZD2	PSME3	CCR10							Set17
BICF2P363133	9	22706912	A	C	TREND	37/171	29/199	1.965	1	0.161	ADAM11	FZD2	PSME3	CCR10							Set17
BICF2P8441	9	22724095	G	A	TREND	54/154	66/164	0.4147	1	0.5196	ADAM11	FZD2	PSME3	CCR10							Set17
BICF2G630828921	9	22727390	A	G	TREND	54/154	66/164	0.4147	1	0.5196	ADAM11	FZD2	PSME3	CCR10							Set17
BICF2P329696	9	22741546	T	C	TREND	36/172	39/191	0.009622	1	0.9219	ADAM11	FZD2	PSME3	CCR10							Set17
BICF2G630828937	9	22767770	T	G	TREND	51/157	62/168	0.3278	1	0.567	ADAM11	FZD2	PSME3	CCR10							Set17
BICF2G630828944	9	22777441	A	G	TREND	49/159	59/171	0.2536	1	0.6145	ADAM11	FZD2	PSME3	CCR10							Set17
BICF2G630828948	9	22781124	T	C	TREND	55/151	68/162	0.4443	1	0.505	ADAM11	FZD2	PSME3	CCR10							Set17
BICF2G630828965	9	22785958	A	G	TREND	48/160	60/170	0.5239	1	0.4692	ADAM11	FZD2	PSME3	CCR10							Set17
BICF2G630828984	9	22797690	C	A	TREND	56/152	67/161	0.3284	1	0.5666	ADAM11	FZD2	PSME3	CCR10							Set17
BICF2P821700	9	22810572	T	C	TREND	19/187	15/213	0.9472	1	0.3304	ADAM11	FZD2	PSME3	CCR10							Set17
BICF2G630829005	9	22818895	A	C	TREND	56/152	67/163	0.2651	1	0.6066	ADAM11	FZD2	PSME3	CCR10							Set17
BICF2P1312098	9	22832737	C	T	TREND	9/199	5/225	1.468	1	0.2256	ADAM11	FZD2	PSME3	CCR10							Set17
BICF2G630829021	9	22850256	G	A	TREND	41/167	52/178	0.5318	1	0.4659	ADAM11	FZD2	PSME3	CCR10							Set17
BICF2G630829029	9	22857020	T	C	TREND	41/167	52/178	0.5318	1	0.4659	ADAM11	FZD2	PSME3	CCR10							Set17
BICF2G630829041	9	22873028	A	G	TREND	29/179	32/198	7.315e-05	1	0.9932	ADAM11	FZD2	PSME3	CCR10							Set17
BICF2G630829045	9	22884979	G	T	TREND	29/179	32/198	7.315e-05	1	0.9932	ADAM11	FZD2	PSME3	CCR10							Set17
BICF2P1223020	9	22885889	A	G	TREND	29/179	32/198	7.315e-05	1	0.9932	ADAM11	FZD2	PSME3	CCR10							Set17
BICF2G630829068	9	22912096	C	T	TREND	41/167	50/180	0.2687	1	0.6042	ADAM11	FZD2	PSME3	CCR10	STAT3						Set17
BICF2S23029957	9	22921303	T	G	TREND	8/200	7/223	0.2206	1	0.6386	ADAM11	FZD2	PSME3	CCR10	STAT3						Set17
BICF2G630829086	9	22942557	C	T	TREND	32/176	34/196	0.02884	1	0.8651	ADAM11	FZD2	PSME3	CCR10	STAT3	STAT5A					Set17
[truncated: 2,752 more rows]

## Sheet: C
CHR	START (MB)	END (MB)	SET	NSNP	NSIG	ISIG	EMP1inclusive	EMP1stricter	SNPS
1	31.7	33.7	Set1	118	1	1	0.6094		BICF2G630716799
1	114.55	116.5	Set2	99	1	1	0.4668		BICF2S2299529
2	36.65	39.6	Set3	67	5	1	0.3543		BICF2P1315900
4	6.16	8.3	Set4	142	0	0	1		NA
4	53.4	55.4	Set5	91	0	0	1		NA
4	61.19	63.2	Set6	113	15	10	0.0023	0.0009999	BICF2S23617428|BICF2P200039|BICF2P219243|BICF2S2307254|BICF2P1510376|BICF2S23019335|BICF2P1300820|BICF2P442746|BICF2S2336418|BICF2P641174
4	70.46	74.5	Set7	254	69	10	0.0006999	0.0021	BICF2S22951628|BICF2P205220|TIGRP2P64958|BICF2P305439|BICF2P449645|BICF2P53024|BICF2P1032832|BICF2P526444|BICF2P1210448|BICF2P1431787
4	74.83	76.9	Set8	146	38	10	0.0026	0.0042	TIGRP2P65311|BICF2S23521941|BICF2P415214|BICF2P785145|BICF2G630168514|BICF2S23720655|BICF2G630168891|BICF2P403315|BICF2G630168466|BICF2G630168456
5	6.71	9.8	Set9	141	4	3	0.4103		BICF2P361727|BICF2P6354|BICF2P322252
5	10.22	12.2	Set10	100	0	0	1		NA
5	17.69	19.7	Set11	128	17	10	0.08519		BICF2G63029920|BICF2S23032018|BICF2G63030039|BICF2G63029913|BICF2G63030320|BICF2G63030354|BICF2P1310511|BICF2P450511|BICF2S23346280|BICF2G63030222
5	45.22	47.3	Set12	106	1	1	0.3811		TIGRP2P71511
7	7.9	9.9	Set13	110	42	7	0.185		BICF2P479024|BICF2P272814|TIGRP2P99494|BICF2P100784|BICF2P494386|BICF2S23149773|BICF2S23220985
7	27.85	30.3	Set14	107	17	5	0.3274		BICF2P975458|BICF2P1162551|BICF2P1063547|BICF2S2327845|BICF2P1378834
7	44.92	46.9	Set15	105	2	1	0.4704		G467F46S209
8	41.02	43	Set16	100	6	4	0.3045		TIGRP2P113383|TIGRP2P113314|BICF2S23453048|BICF2P353799
9	21.53	28.8	Set17	389	0	0	1		NA
9	29.07	31.1	Set18	119	0	0	1		NA
9	40.01	46.5	Set19	373	19	10	0.018	0.009699	BICF2P1187317|BICF2P380084|BICF2P72804|BICF2P612988|BICF2S22930410|BICF2G630840379|BICF2P180563|TIGRP2P127515|BICF2G630841070|BICF2P965484
10	3.3	5.2	Set20	41	0	0	1		NA
10	12.4	14.3	Set21	107	0	0	1		NA
10	29.56	31.5	Set22	108	23	10	0.0174	0.0028	BICF2G630481843|BICF2G630481596|BICF2P870186|BICF2S23715660|BICF2G630481115|BICF2P782194|BICF2P631135|BICF2P781865|BICF2P989091|BICF2P178140
11	22.8	25	Set23	108	20	3	0.2764		BICF2P722746|BICF2P1018187|BICF2P799121
11	25.88	27.9	Set24	102	3	3	0.2562		BICF2S23136522|BICF2S23417045|BICF2G630297520
11	3.1	5.3	Set25	133	0	0	1		NA
14	38.46	40.4	Set26	119	3	2	0.4648		BICF2P1335662|BICF2P1061483
16	3.23	5	Set27	33	7	2	0.09699		BICF2P930450|BICF2P1400540
16	41.42	43.5	Set28	119	19	4	0.2885		BICF2P1188901|BICF2P551800|BICF2G630812895|BICF2G630812502
16	47.89	50.1	Set29	157	11	7	0.3518		BICF2S23745608|BICF2P732053|BICF2G630813440|BICF2P600220|BICF2P1424437|BICF2G630814367|BICF2P50693
18	3.71	5.7	Set30	75	0	0	1		NA
26	25.44	27.4	Set31	100	0	0	1		NA
27	38.48	40.4	Set32	98	0	0	1		NA
31	29.89	32.1	Set33	101	4	3	0.5597		BICF2G630739225|BICF2G630739199|BICF2G630739145
33	13.32	17.1	Set34	199	0	0	1		NA
34	28.16	30.1	Set35	126	4	3	0.3865		BICF2P1264436|BICF2G630458822|BICF2S23061012
37	27.06	29	Set36	121	3	2	0.7027		BICF2G630130464|BICF2G630130512
X	109.12	111	Set37	96	0	0	1		NA
NSNP - number of SNPs
NSIG - Total number of SNPs below p-value < 0.05
ISIG - Number of significant SNPs also passing LD-criterion (r2 > 0.80) limited to a maximum of N = 10 SNPs
EMP1inclusive - Empirical set-based p-value for the indicated p-value, r2 and N parametres
EMP1stricter - Empirical set-based p-value for the indicated p-value = 0.01, r2 = 0.1 and N = 10 (stricter)
SNPS - List of significant SNPs in the set also passing LD-criterion (SNPs passing also the stricter parameters are highlighted in blue)
